# Supplementary material for: Functional gut microbiota dynamics of generalist and specialist bacteria in association with chicken growth
Source: ISME Commun. 2026 Apr 10;6(1):ycag091. doi: 10.1093/ismeco/ycag091 (PMC13155120; doi:10.1093/ismeco/ycag091)
Supplement: new_supplementary_tables_ycag091 [file new_supplementary_tables_ycag091.xlsx]

## Sheet: Table S1
Table S1: Assembled genomes, their genomic characteristics and taxonomy.
mag_name	mag_id	ena_acession	mag_ena_code	number_of_scaffolds	completeness	contamination	assembly_quality	mag_length	domain	phylum	class	order	family	genus	species	closest_placement_reference	fastani_ani	fastani_af	Classification_method
ERR4301269bin.7	cmag_001	ERZ12818204	GCA_946492575	85	90.48	0	med	1770350	Bacteria	Cyanobacteriota	Vampirovibrionia	Gastranaerophilales	RUG14156	Galligastranaerophilus_A	Galligastranaerophilus_A intestinigallinarum	GCA_018715855.1	98.48	0.92	taxonomic classification defined by topology and ANI
ERR4303136bin.34	cmag_002	ERZ12818207	GCA_946494525	40	97.99	0.67	med	2460385	Bacteria	Bacillota_A	Clostridia	Oscillospirales	Ruminococcaceae	Negativibacillus	Negativibacillus faecipullorum	GCA_900547455.1	97.79	0.9	taxonomic classification defined by topology and ANI
ERR4303137bin.12	cmag_003	ERZ12818195	GCA_946485935	90	64.02	0	med	702326	Bacteria	Bacillota_A	Clostridia	TANB77	CAG-508	UMGS1781		N/A	N/A	N/A	taxonomic novelty determined using RED
ERR4303137bin.30	cmag_004	ERZ12818463	GCA_946493855	31	92.7	3.93	med	1203356	Bacteria	Bacillota	Bacilli	RF39	UBA660	Faecisoma		N/A	N/A	N/A	taxonomic classification defined by topology and ANI
ERR4303137bin.34	cmag_005	ERZ12818243	GCA_946487785	29	52.12	0	med	1072225	Bacteria	Bacillota_A	Clostridia	Christensenellales	UBA1242	UMGS2069	UMGS2069 sp900557695	GCA_900557695.1	98.2	0.9	taxonomic classification defined by topology and ANI
ERR4303137bin.35	cmag_006	ERZ12818534	GCA_946490765	93	99.33	0	med	2630480	Bacteria	Bacillota_A	Clostridia	Oscillospirales	Butyricicoccaceae	Agathobaculum	Agathobaculum intestinipullorum	GCA_019117485.1	97.19	0.88	taxonomic classification defined by topology and ANI
ERR4303138bin.28	cmag_007	ERZ12818468	GCA_946486945	143	97.32	0	med	2339337	Bacteria	Bacillota_A	Clostridia	Oscillospirales	Oscillospiraceae	Avoscillospira	Avoscillospira stercoripullorum	GCA_018712905.1	96.81	0.84	taxonomic classification defined by topology and ANI
ERR4303138bin.37	cmag_008	ERZ12818559	GCA_946493005	125	90.36	0	med	2086823	Bacteria	Bacteroidota	Bacteroidia	Bacteroidales	UBA932	Coprenecus	Coprenecus stercorigallinarum	GCA_018711305.1	98.69	0.8	taxonomic classification defined by topology and ANI
ERR4303139bin.27	cmag_009	ERZ12818406	GCA_946488485	67	98.66	0.36	med	2438712	Bacteria	Bacillota_A	Clostridia	Oscillospirales	Acutalibacteraceae	UBA1417	UBA1417 sp900552925	GCA_900552925.1	98.15	0.95	taxonomic classification defined by topology and ANI
ERR4303140bin.1	cmag_010	ERZ12818331	GCA_946493505	158	97.32	0	med	3083266	Bacteria	Bacillota_A	Clostridia	Lachnospirales	Anaerotignaceae	Coprocola	Coprocola pullicola	GCA_018715395.1	99.29	0.86	taxonomic classification defined by topology and ANI
ERR4303147bin.12	cmag_011	ERZ12818566	GCA_946493535	76	93.26	1.12	med	1162954	Bacteria	Bacillota	Bacilli	RF39	UBA660	Onthousia		N/A	N/A	N/A	taxonomic classification defined by topology and ANI
ERR4303147bin.39	cmag_012	ERZ12818563	GCA_946493125	136	94.85	0	med	2170691	Bacteria	Bacillota_A	Clostridia	Lachnospirales	CAG-274	JAHALF01		N/A	N/A	N/A	taxonomic classification defined by topology and ANI
ERR4303147bin.44	cmag_013	ERZ12818273	GCA_946491805	77	86.12	0.56	med	929681	Bacteria	Bacillota	Bacilli	RF39	UBA660	Aphodocola		N/A	N/A	N/A	taxonomic classification defined by topology and ANI
ERR4303147bin.48	cmag_014	ERZ12818434	GCA_946490445	110	82.47	0	med	936316	Bacteria	Bacillota_A	Clostridia	Christensenellales	UBA1242	Onthoplasma		N/A	N/A	N/A	taxonomic classification defined by topology and ANI
ERR4303147bin.52	cmag_015	ERZ12818409	GCA_946488505	14	80.31	1.61	med	1340353	Bacteria	Bacillota_A	Clostridia	Christensenellales	UBA1242	RGIG1681		N/A	N/A	N/A	ANI
ERR4303147bin.54	cmag_016	ERZ12818469	GCA_946492145	92	79.43	1.63	med	1967248	Bacteria	Bacillota_A	Clostridia	TANB77	CAG-508	CAG-269		N/A	N/A	N/A	taxonomic classification defined by topology and ANI
ERR4303148bin.1	cmag_017	ERZ12818261	GCA_946490665	60	99.26	0.12	med	4055754	Bacteria	Bacteroidota	Bacteroidia	Bacteroidales	Bacteroidaceae	Bacteroides	Bacteroides uniformis	GCF_000154205.1	98.58	0.89	taxonomic classification defined by topology and ANI
ERR4303148bin.29	cmag_018	ERZ12818430	GCA_946488425	60	75.39	1.63	med	1494211	Bacteria	Bacillota_A	Clostridia	TANB77	CAG-465	RGIG5622		N/A	N/A	N/A	taxonomic novelty determined using RED
ERR4303149bin.21	cmag_019	ERZ12818283	GCA_946493825	54	93.95	0	med	1844094	Bacteria	Bacillota_A	Clostridia	Christensenellales	CAG-314	Fimimonas	Fimimonas gallinarum	GCA_000433775.1	97.96	0.9	taxonomic classification defined by topology and ANI
ERR4303149bin.27	cmag_020	ERZ12818385	GCA_946493185	84	93.45	0.14	med	2417439	Bacteria	Bacillota_A	Clostridia	Oscillospirales	Ruminococcaceae	Faecalibacterium	Faecalibacterium avium	GCF_002160915.1	98.35	0.91	taxonomic classification defined by topology and ANI
ERR4303149bin.29	cmag_021	ERZ12818314	GCA_946488175	82	99.17	4.3	med	2627286	Bacteria	Bacillota	Bacilli	Lactobacillales	Enterococcaceae	Enterococcus_E		N/A	N/A	N/A	taxonomic classification defined by topology and ANI
ERR4303149bin.36	cmag_022	ERZ12818523	GCA_946486045	168	72.17	1.7	med	1340437	Bacteria	Bacillota_A	Clostridia	TANB77	CAG-508	CAG-273		N/A	N/A	N/A	ANI
ERR4303150bin.25	cmag_023	ERZ12818521	GCA_946490815	35	98.66	0	med	2662500	Bacteria	Bacillota_A	Clostridia	Oscillospirales	Butyricicoccaceae	Butyricicoccus	Butyricicoccus pullicaecorum	GCF_900167005.1	96.76	0.92	taxonomic classification defined by topology and ANI
ERR4303150bin.41	cmag_024	ERZ12818360	GCA_946486275	69	96	0.58	med	2856486	Bacteria	Bacillota_A	Clostridia	Lachnospirales	Lachnospiraceae	Mediterraneibacter	Mediterraneibacter faecigallinarum	GCA_900751785.1	97.72	0.83	taxonomic classification defined by topology and ANI
ERR4303150bin.6	cmag_025	ERZ12818256	GCA_946494605	68	99.1	0.54	med	3832545	Bacteria	Pseudomonadota	GammaPseudomonadota	Enterobacterales	Enterobacteriaceae	Proteus	Proteus mirabilis	GCF_000160755.1	99.07	0.95	taxonomic classification defined by topology and ANI
ERR4303150bin.7	cmag_026	ERZ12818309	GCA_946493485	439	80.13	0.17	med	2543944	Bacteria	Bacillota	Bacilli	Lactobacillales	Enterococcaceae	Enterococcus_D	Enterococcus_D gallinarum	GCF_001544275.1	97.57	0.9	taxonomic classification defined by topology and ANI
ERR4303151bin.10	cmag_027	ERZ12818262	GCA_946494425	21	93.55	0	med	1429652	Bacteria	Bacillota_A	Clostridia	Christensenellales	CAG-314	CAG-314	CAG-314 sp000437915	GCA_000437915.1	98.29	0.92	taxonomic classification defined by topology and ANI
ERR4303151bin.35	cmag_028	ERZ12818316	GCA_946488445	65	99.52	0.48	med	2921935	Bacteria	Bacteroidota	Bacteroidia	Bacteroidales	Rikenellaceae	Alistipes	Alistipes excrementavium	GCF_900021155.1	99.48	0.91	taxonomic classification defined by topology and ANI
ERR4303151bin.51	cmag_029	ERZ12818555	GCA_946493755	59	92.7	0	med	871613	Bacteria	Bacillota_A	Clostridia	Christensenellales	UBA1242	UMGS687		N/A	N/A	N/A	ANI
ERR4303151bin.6	cmag_030	ERZ12818554	GCA_946492885	67	95.38	0.67	med	2338698	Bacteria	Bacillota_A	Clostridia	Oscillospirales	Oscillospiraceae	Faecousia	Faecousia gallistercoris	GCA_900546915.1	99.22	0.89	taxonomic classification defined by topology and ANI
ERR4303152bin.33	cmag_031	ERZ12818211	GCA_946493885	201	70.35	0.67	med	1465548	Bacteria	Bacillota_A	Clostridia	Oscillospirales	Ruminococcaceae	Egerieicola		N/A	N/A	N/A	taxonomic classification defined by topology and ANI
ERR4303152bin.5	cmag_032	ERZ12818531	GCA_946486135	84	73.28	0	med	1290818	Bacteria	Bacillota_A	Clostridia	Clostridiales	Clostridiaceae	Dwaynesavagella	Dwaynesavagella gallinarum	GCF_001655775.1	99.3	0.94	taxonomic classification defined by topology and ANI
ERR4303152bin.6	cmag_033	ERZ12818236	GCA_946492565	66	76.89	03.04	med	1896296	Bacteria	Bacillota_A	Clostridia	TANB77	CAG-508	CAG-269		N/A	N/A	N/A	taxonomic classification defined by topology and ANI
ERR4303154bin.23	cmag_034	ERZ12818408	GCA_946491785	157	92.03	0.45	med	2583726	Bacteria	Bacillota_A	Clostridia	Oscillospirales	Oscillospiraceae	Intestinimonas	Intestinimonas pullistercoris	GCA_019119795.1	98.79	0.85	taxonomic classification defined by topology and ANI
ERR4303154bin.29	cmag_035	ERZ12818237	GCA_946491795	62	97.66	0.58	med	2912417	Bacteria	Bacillota_A	Clostridia	Lachnospirales	Lachnospiraceae	Mediterraneibacter	Mediterraneibacter gallistercoris	GCA_019119745.1	98.81	0.86	taxonomic classification defined by topology and ANI
ERR4303154bin.32	cmag_036	ERZ12818318	GCA_946492115	99	97.36	0	med	3064017	Bacteria	Bacillota_A	Clostridia	Lachnospirales	Lachnospiraceae	Lachnoclostridium_A	Lachnoclostridium_A avicola	GCA_019114465.1	98.95	0.9	taxonomic classification defined by topology and ANI
ERR4303154bin.33	cmag_037	ERZ12818490	GCA_946492185	51	95.56	0.05	med	2472354	Bacteria	Bacillota_A	Clostridia	Christensenellales	Borkfalkiaceae	Borkfalkia		N/A	N/A	N/A	ANI
ERR4303154bin.37	cmag_038	ERZ12818290	GCA_946488145	69	93.96	0	med	2395574	Bacteria	Bacillota_A	Clostridia	Oscillospirales	Oscillospiraceae	Lawsonibacter	Lawsonibacter sp900545895	GCF_016899775.1	97.11	0.89	taxonomic classification defined by topology and ANI
ERR4303154bin.7	cmag_039	ERZ12818276	GCA_946494495	68	98.66	0	med	3349521	Bacteria	Bacillota_A	Clostridia	UBA1381	UBA1381	Ornithomonoglobus	Ornithomonoglobus merdipullorum	GCA_018714695.1	98.65	0.9	taxonomic classification defined by topology and ANI
ERR4303155bin.13	cmag_040	ERZ12818326	GCA_946484175	41	64.09	01.06	med	1526972	Bacteria	Bacillota_A	Clostridia	Oscillospirales	Acutalibacteraceae	Heritagella		N/A	N/A	N/A	taxonomic classification defined by topology and ANI
ERR4303155bin.51	cmag_041	ERZ12818302	GCA_946488005	21	93.95	0.03	med	1787062	Bacteria	Bacillota_A	Clostridia	Christensenellales	DTU072	CAG-1782		N/A	N/A	N/A	ANI
ERR4303155bin.7	cmag_042	ERZ12818380	GCA_946491685	53	74.94	0	med	2285192	Bacteria	Bacillota_A	Clostridia	Oscillospirales	Oscillospiraceae	Faecousia	Faecousia faecavium	GCA_018712645.1	97.57	0.81	taxonomic classification defined by topology and ANI
ERR4303155bin.77	cmag_043	ERZ12818467	GCA_946490825	220	85.35	0	med	2103959	Bacteria	Bacillota_A	Clostridia	Oscillospirales	Oscillospiraceae	Lawsonibacter		N/A	N/A	N/A	ANI
ERR4303156bin.11	cmag_044	ERZ12818320	GCA_946493515	380	72.07	0.65	med	2292797	Bacteria	Desulfobacterota_I	Desulfovibrionia	Desulfovibrionales	Desulfovibrionaceae	Desulfovibrio		N/A	N/A	N/A	taxonomic classification defined by topology and ANI
ERR4303156bin.12	cmag_045	ERZ12818239	GCA_946494515	73	100	2.85	med	2808370	Bacteria	Bacillota_C	Negativicutes	Selenomonadales	Selenomonadaceae	Megamonas	Megamonas funiformis	GCF_010669225.1	97.13	0.76	taxonomic classification defined by topology and ANI
ERR4303156bin.23	cmag_046	ERZ12818564	GCA_946485505	60	89.74	0.85	med	1902679	Bacteria	Cyanobacteriota	Vampirovibrionia	Gastranaerophilales	Gastranaerophilaceae			N/A	N/A	N/A	taxonomic novelty determined using RED
ERR4303156bin.5	cmag_047	ERZ12818304	GCA_946487775	23	92.72	0.81	med	1858305	Bacteria	Bacillota_A	Clostridia	Christensenellales	DTU072	Stercoripulliclostridium_A	Stercoripulliclostridium_A merdigallinarum	GCA_018714575.1	98.5	0.99	taxonomic classification defined by topology and ANI
ERR4303157bin.17	cmag_048	ERZ12818465	GCA_946491875	125	98.66	0	med	2871243	Bacteria	Bacillota_A	Clostridia	Oscillospirales	Acutalibacteraceae	Acutalibacter	Acutalibacter sp904374805	GCA_904374805.1	98.54	0.92	taxonomic classification defined by topology and ANI
ERR4303157bin.8	cmag_049	ERZ12818197	GCA_946487955	57	94.76	0.03	med	2174705	Bacteria	Bacillota_A	Clostridia	Christensenellales	Borkfalkiaceae	Gallimonas	Gallimonas intestinalis	GCA_900761685.1	97.17	0.81	taxonomic classification defined by topology and ANI
ERR4303158bin.17	cmag_050	ERZ12818200	GCA_946486155	154	95.39	1.95	med	3814795	Bacteria	Bacillota_A	Clostridia	Lachnospirales	Lachnospiraceae	Mediterraneibacter	Mediterraneibacter intestinigallinarum	GCA_019119265.1	98.5	0.8	taxonomic classification defined by topology and ANI
ERR4303158bin.24	cmag_051	ERZ12818330	GCA_946488815	233	71.11	0.73	med	1334376	Bacteria	Bacillota	Bacilli	Lactobacillales	Lactobacillaceae	Limosilactobacillus		N/A	N/A	N/A	ANI
ERR4303158bin.27	cmag_052	ERZ12818510	GCA_946492915	83	80.34	0	med	1066110	Bacteria	Bacillota_A	Clostridia	Christensenellales	UBA1242	Caccovivens		N/A	N/A	N/A	taxonomic classification defined by topology and ANI
ERR4303158bin.38	cmag_053	ERZ12818411	GCA_946491775	76	92.62	1.85	med	1918965	Bacteria	Cyanobacteriota	Vampirovibrionia	Gastranaerophilales	RUG14156	Galligastranaerophilus		N/A	N/A	N/A	taxonomic classification defined by topology and ANI
ERR4303158bin.59	cmag_054	ERZ12818294	GCA_946488115	72	75.04	0.89	med	1394335	Bacteria	Bacillota_A	Clostridia	TANB77	CAG-508	UMGS1781		N/A	N/A	N/A	taxonomic novelty determined using RED
ERR4303158bin.61	cmag_055	ERZ12818551	GCA_946493845	18	92.58	2.25	med	893043	Bacteria	Bacillota_A	Clostridia	Christensenellales	UBA1242	Caccovivens		N/A	N/A	N/A	taxonomic classification defined by topology and ANI
ERR4303159bin.34	cmag_056	ERZ12818517	GCA_946486585	61	88.76	4.49	med	1327815	Bacteria	Bacillota	Bacilli	RF39	UBA660	UMGS2016		N/A	N/A	N/A	taxonomic classification defined by topology and ANI
ERR4303161bin.16	cmag_057	ERZ12818323	GCA_946490605	59	98.67	0.11	med	1958999	Bacteria	Bacillota	Bacilli	ML615J-28	CAG-313	CAG-313	CAG-313 sp900539265	GCA_900539265.1	99.66	0.92	taxonomic classification defined by topology and ANI
ERR4303161bin.27	cmag_058	ERZ12818210	GCA_946492525	152	90.46	0.06	med	1577787	Bacteria	Bacillota_A	Clostridia	Christensenellales	CAG-552	Protoclostridium		N/A	N/A	N/A	taxonomic classification defined by topology and ANI
ERR4303161bin.36	cmag_059	ERZ12818322	GCA_946488305	44	98.96	0	med	2345581	Bacteria	Bacillota_A	Clostridia	Oscillospirales	Acutalibacteraceae	Heritagella	Heritagella gallinarum	GCF_904394685.1	99.81	0.94	taxonomic classification defined by topology and ANI
ERR4303161bin.39	cmag_060	ERZ12818227	GCA_946494645	37	96.42	0	med	2020950	Bacteria	Bacillota_A	Clostridia	Oscillospirales	Acutalibacteraceae	Scatavimonas	Scatavimonas merdigallinarum	GCA_900541975.1	99.55	0.94	taxonomic classification defined by topology and ANI
ERR4303161bin.47	cmag_061	ERZ12818501	GCA_946486515	155	63.75	2.12	med	1261859	Bacteria	Bacillota_A	Clostridia	TANB77	CAG-508	CAG-269		N/A	N/A	N/A	taxonomic classification defined by topology and ANI
ERR4303161bin.49	cmag_062	ERZ12818264	GCA_946487855	70	93.16	0.57	med	1705530	Bacteria	Cyanobacteriota	Vampirovibrionia	Gastranaerophilales	RUG14156	Galligastranaerophilus	Galligastranaerophilus faecipullorum	GCA_018713115.1	97.48	0.91	taxonomic classification defined by topology and ANI
ERR4303161bin.86	cmag_063	ERZ12818414	GCA_946491745	224	63.09	0	med	2007191	Bacteria	Bacillota_A	Clostridia	Lachnospirales	Lachnospiraceae	Lachnoclostridium_B	Lachnoclostridium_B phocaeense	GCF_900120345.1	98.38	0.91	taxonomic classification defined by topology and ANI
ERR4303162bin.26	cmag_064	ERZ12818275	GCA_946490525	109	99.04	0.63	med	3256068	Bacteria	Bacillota_A	Clostridia	Lachnospirales	Lachnospiraceae	Caccovicinus	Caccovicinus excrementipullorum	GCA_018713255.1	99.65	0.92	taxonomic classification defined by topology and ANI
ERR4303162bin.31	cmag_065	ERZ12818324	GCA_946493465	89	98.23	0	med	3408282	Bacteria	Bacillota_A	Clostridia	Lachnospirales	Lachnospiraceae	Blautia	Blautia stercoripullorum	GCA_019120545.1	98.95	0.89	taxonomic classification defined by topology and ANI
ERR4303162bin.41	cmag_066	ERZ12818215	GCA_946483515	102	85.38	2.14	med	2410617	Bacteria	Bacillota_A	Clostridia	Lachnospirales	Lachnospiraceae	Mediterraneibacter	Mediterraneibacter excrementipullorum	GCA_900555215.1	97.59	0.81	taxonomic classification defined by topology and ANI
ERR4303162bin.8	cmag_067	ERZ12818222	GCA_946492545	55	98.56	0	med	2509975	Bacteria	Bacteroidota	Bacteroidia	Bacteroidales	Rikenellaceae	Alistipes_A	Alistipes_A ihumii	GCF_000321205.1	98.83	0.96	taxonomic classification defined by topology and ANI
ERR4303163bin.31	cmag_068	ERZ12818307	GCA_946490195	52	76.35	1.12	med	1014261	Bacteria	Bacillota	Bacilli	RF39	UBA660	Ventrenecus		N/A	N/A	N/A	taxonomic classification defined by topology and ANI
ERR4303163bin.49	cmag_069	ERZ12818535	GCA_946486265	51	93.26	1.12	med	1292349	Bacteria	Bacillota	Bacilli	RF39	UBA660	Caccenecus	Caccenecus sp900758895	GCA_900758895.1	98.45	0.7	taxonomic classification defined by topology and ANI
ERR4303163bin.54	cmag_070	ERZ12818431	GCA_946491675	151	53.86	0	med	1161183	Bacteria	Bacillota	Bacilli	RF39	UBA660	Faecisoma		N/A	N/A	N/A	taxonomic classification defined by topology and ANI
ERR4303163bin.60	cmag_071	ERZ12818312	GCA_946488155	51	99.05	0	med	3032822	Bacteria	Bacillota_A	Clostridia	Lachnospirales	Lachnospiraceae	UMGS1370	UMGS1370 sp904395885	GCA_904395885.1	99.39	0.93	taxonomic classification defined by topology and ANI
ERR4303163bin.64	cmag_072	ERZ12818492	GCA_946490685	134	66.65	1.85	med	1838640	Bacteria	Bacillota_A	Clostridia	TANB77	CAG-508	CAG-269		N/A	N/A	N/A	taxonomic classification defined by topology and ANI
ERR4303164bin.29	cmag_073	ERZ12818281	GCA_946494365	299	91.86	2.43	med	4066237	Bacteria	Verrucomicrobiota	Lentisphaeria	Victivallales	UBA1829	UBA1829	UBA1829 sp002338895	GCA_002338895.1	98.49	0.85	taxonomic classification defined by topology and ANI
ERR4303164bin.43	cmag_074	ERZ12818543	GCA_946490965	24	94.18	0	med	1710847	Bacteria	Bacillota_A	Clostridia	Christensenellales	UBA3700	Ornithoclostridium		N/A	N/A	N/A	taxonomic classification defined by topology and ANI
ERR4303164bin.45	cmag_075	ERZ12818274	GCA_946485115	148	93.62	1.36	med	2639991	Bacteria	Bacillota_A	Clostridia	Oscillospirales	Oscillospiraceae	Avoscillospira	Avoscillospira avicola	GCA_018712245.1	97.44	0.8	taxonomic classification defined by topology and ANI
ERR4303165bin.17	cmag_076	ERZ12818504	GCA_946492745	110	96.39	0.58	med	2764242	Bacteria	Bacillota_A	Clostridia	Lachnospirales	Lachnospiraceae	Mediterraneibacter	Mediterraneibacter norwichensis	GCA_019112765.1	98.88	0.82	taxonomic classification defined by topology and ANI
ERR4303165bin.34	cmag_077	ERZ12818530	GCA_946490745	67	97.85	0	med	5172901	Bacteria	Bacteroidota	Bacteroidia	Bacteroidales	Marinifilaceae	Butyricimonas	Butyricimonas paravirosa	GCF_011927845.1	98.13	0.85	taxonomic classification defined by topology and ANI
ERR4303165bin.63	cmag_078	ERZ12818528	GCA_946490585	201	89.57	02.01	med	2577134	Bacteria	Bacillota_A	Clostridia	Oscillospirales	Oscillospiraceae	Avoscillospira_A		N/A	N/A	N/A	taxonomic classification defined by topology and ANI
ERR4303169bin.21	cmag_079	ERZ12818500	GCA_946493805	83	96.73	0.67	med	2346911	Bacteria	Bacillota_A	Clostridia	Oscillospirales	Oscillospiraceae	Dysosmobacter	Dysosmobacter pullicola	GCA_019118935.1	98.42	0.79	taxonomic classification defined by topology and ANI
ERR4303169bin.22	cmag_080	ERZ12818202	GCA_946492615	40	100	0	med	3006718	Bacteria	Bacillota_A	Clostridia	Lachnospirales	Lachnospiraceae	Lachnoclostridium_A	Lachnoclostridium_A stercorigallinarum	GCA_019116745.1	99.44	0.94	taxonomic classification defined by topology and ANI
ERR4303169bin.25	cmag_081	ERZ12818257	GCA_946487805	87	99.33	0	med	2434020	Bacteria	Bacillota_A	Clostridia	Oscillospirales	Acutalibacteraceae	Anaeromassilibacillus	Anaeromassilibacillus stercoravium	GCF_002159845.1	98.8	0.98	taxonomic classification defined by topology and ANI
ERR4303169bin.6	cmag_082	ERZ12818311	GCA_946488955	60	99.33	0	med	2386047	Bacteria	Bacillota_A	Clostridia	Oscillospirales	Butyricicoccaceae	Agathobaculum	Agathobaculum intestinigallinarum	GCA_900555465.1	97.49	0.92	taxonomic classification defined by topology and ANI
ERR4303170bin.3	cmag_083	ERZ12818223	GCA_946494585	36	90.91	0.28	med	1772540	Bacteria	Cyanobacteriota	Vampirovibrionia	Gastranaerophilales	RUG14156	Galligastranaerophilus	Galligastranaerophilus intestinavium	GCA_018716625.1	98.9	0.9	taxonomic classification defined by topology and ANI
ERR4303170bin.59	cmag_084	ERZ12818503	GCA_946490875	102	97.32	0.22	med	2091165	Bacteria	Bacillota_A	Clostridia	Oscillospirales	Acutalibacteraceae	Limousia	Limousia pullorum	GCF_002160515.1	98.13	0.94	taxonomic classification defined by topology and ANI
ERR4303170bin.62	cmag_085	ERZ12818201	GCA_946485905	48	90.34	0	med	1061020	Bacteria	Bacillota_A	Clostridia	Christensenellales	UBA1242	Onthoplasma		N/A	N/A	N/A	taxonomic classification defined by topology and ANI
ERR4303171bin.26	cmag_086	ERZ12818497	GCA_946495465	159	93.77	0	med	2293678	Bacteria	Bacillota_A	Clostridia	Lachnospirales	CAG-274	JAHALF01		N/A	N/A	N/A	taxonomic classification defined by topology and ANI
ERR4303171bin.43	cmag_087	ERZ12818297	GCA_946494685	198	88.47	1.34	med	2851536	Bacteria	Bacillota_A	Clostridia	Oscillospirales	Oscillospiraceae	Flavonifractor	Flavonifractor plautii	GCF_000239295.1	98.59	0.88	taxonomic classification defined by topology and ANI
ERR4303172bin.20	cmag_088	ERZ12818336	GCA_946491085	168	85.63	0.7	med	1347516	Bacteria	Bacillota_A	Clostridia	Peptostreptococcales	Peptostreptococcaceae	JAGHEK01	JAGHEK01 sp017889265	GCA_017889265.1	98.95	0.84	taxonomic classification defined by topology and ANI
ERR4303172bin.39	cmag_089	ERZ12818306	GCA_946485975	45	98.64	0.68	med	2417210	Bacteria	Bacillota_A	Clostridia	Oscillospirales	Ruminococcaceae	Ruthenibacterium	Ruthenibacterium merdavium	GCA_019119935.1	98.56	0.88	taxonomic classification defined by topology and ANI
ERR4303194bin.18	cmag_090	ERZ12818387	GCA_946488855	76	89.33	2.25	med	1234602	Bacteria	Bacillota	Bacilli	RF39	UBA660	Faecisoma		N/A	N/A	N/A	taxonomic classification defined by topology and ANI
ERR4303194bin.54	cmag_091	ERZ12818552	GCA_946493095	64	95.97	0	med	2119030	Bacteria	Bacillota_A	Clostridia	Oscillospirales	Acutalibacteraceae	Eubacterium_R	Eubacterium_R faecavium	GCA_900539845.1	99.08	0.91	taxonomic classification defined by topology and ANI
ERR4303194bin.64	cmag_092	ERZ12818496	GCA_946493695	175	91.32	0.59	med	1858556	Bacteria	Bacillota_A	Clostridia	Christensenellales	Borkfalkiaceae	Borkfalkia	Borkfalkia excrementavium	GCA_019115945.1	98.85	0.81	taxonomic classification defined by topology and ANI
ERR4303195bin.1	cmag_093	ERZ12818511	GCA_946495405	124	73.98	1.34	med	1742409	Bacteria	Bacillota_A	Clostridia	TANB77	CAG-508	CAG-269		N/A	N/A	N/A	taxonomic classification defined by topology and ANI
ERR4303195bin.15	cmag_094	ERZ12818279	GCA_946490635	43	95.39	0.67	med	3023439	Bacteria	Bacillota_A	Clostridia	Lachnospirales	Lachnospiraceae	Anaerobutyricum	Anaerobutyricum stercoris	GCA_900016875.1	98.19	0.89	taxonomic classification defined by topology and ANI
ERR4303195bin.34	cmag_095	ERZ12818565	GCA_946486545	74	98.55	0.67	med	2433859	Bacteria	Bacillota_A	Clostridia	Lachnospirales	UBA1390			N/A	N/A	N/A	taxonomic novelty determined using RED
ERR4303195bin.36	cmag_096	ERZ12818516	GCA_946492875	87	94.3	0	med	2127916	Bacteria	Bacillota_A	Clostridia	Oscillospirales	Acutalibacteraceae	Acutalibacter	Acutalibacter stercoravium	GCA_900543555.1	97.86	0.88	taxonomic classification defined by topology and ANI
ERR4303195bin.40	cmag_097	ERZ12818560	GCA_946493075	69	95.55	0	med	3149312	Bacteria	Bacillota_A	Clostridia	Lachnospirales	Lachnospiraceae	Egerieimonas_A	Egerieimonas_A faecigallinarum	GCA_018712615.1	99.24	0.88	taxonomic classification defined by topology and ANI
ERR4303195bin.50	cmag_098	ERZ12818289	GCA_946484155	134	95.57	0.79	med	3714290	Bacteria	Bacillota_A	Clostridia	Lachnospirales	Lachnospiraceae	Limivivens	Limivivens intestinipullorum	GCA_018711185.1	99.19	0.87	taxonomic classification defined by topology and ANI
ERR4303195bin.51	cmag_099	ERZ12818310	GCA_946484975	374	72.46	1.32	med	2450407	Bacteria	Bacillota_A	Clostridia	Lachnospirales	Lachnospiraceae	Merdisoma	Merdisoma merdipullorum	GCA_018715645.1	98.21	0.79	taxonomic classification defined by topology and ANI
ERR4303195bin.55	cmag_100	ERZ12818209	GCA_946487825	71	98.11	0.94	med	2386282	Bacteria	Bacillota	Bacilli	Erysipelotrichales	Erysipelotrichaceae	Merdibacter	Merdibacter merdipullorum	GCA_900543035.1	98.43	0.91	taxonomic classification defined by topology and ANI
ERR4303196bin.52	cmag_101	ERZ12818253	GCA_946494355	112	95.83	0.97	med	2824449	Bacteria	Bacillota_A	Clostridia	Lachnospirales	Lachnospiraceae	Mediterraneibacter	Mediterraneibacter caccogallinarum	GCA_904419285.1	98.39	0.86	taxonomic classification defined by topology and ANI
ERR4303196bin.67	cmag_102	ERZ12818288	GCA_946484085	60	99.37	0.16	med	3276349	Bacteria	Bacillota_A	Clostridia	Lachnospirales	Lachnospiraceae	Choladocola	Choladocola avistercoris	GCF_002160135.1	97.97	0.79	taxonomic classification defined by topology and ANI
ERR4303197bin.23	cmag_103	ERZ12818214	GCA_946492605	150	51.92	0	med	761552	Bacteria	Bacillota_A	Clostridia	Christensenellales	UBA1242	Caccovivens		N/A	N/A	N/A	taxonomic classification defined by topology and ANI
ERR4303197bin.30	cmag_104	ERZ12818494	GCA_946492755	23	100	0	med	3658840	Bacteria	Bacteroidota	Bacteroidia	Bacteroidales	Rikenellaceae	Alistipes	Alistipes finegoldii	GCF_000265365.1	97.47	0.75	taxonomic classification defined by topology and ANI
ERR4303197bin.31	cmag_105	ERZ12818203	GCA_946493875	56	91.85	1.72	med	2804514	Bacteria	Bacillota_A	Clostridia	Lachnospirales	Lachnospiraceae	Acetatifactor	Acetatifactor stercoripullorum	GCA_019114005.1	98.97	0.91	taxonomic classification defined by topology and ANI
ERR4303197bin.37	cmag_106	ERZ12818235	GCA_946482875	76	89.7	3.53	med	1283572	Bacteria	Bacillota	Bacilli	RF39	UBA660	Onthousia	Onthousia faecipullorum	GCA_018715925.1	98.52	0.84	taxonomic classification defined by topology and ANI
ERR4303197bin.62	cmag_107	ERZ12818405	GCA_946488875	75	85.39	0	med	893702	Bacteria	Bacillota_A	Clostridia	Christensenellales	UBA1242	Onthoplasma	Onthoplasma faecigallinarum	GCA_018715225.1	98.07	0.84	taxonomic classification defined by topology and ANI
ERR4303197bin.71	cmag_108	ERZ12818525	GCA_946482775	59	90.14	0	med	1392225	Bacteria	Bacillota_A	Clostridia	Christensenellales	UBA3700	Caccalectryoclostridium	Caccalectryoclostridium excrementigallinarum	GCA_018714485.1	97.96	0.88	taxonomic classification defined by topology and ANI
ERR4303198bin.16	cmag_109	ERZ12818437	GCA_946491725	115	93.82	1.12	med	1562192	Bacteria	Bacillota	Bacilli	RF39	UBA660	RUG13868		N/A	N/A	N/A	taxonomic classification defined by topology and ANI
ERR4303198bin.17	cmag_110	ERZ12818232	GCA_946487935	28	99.52	0.48	med	2437745	Bacteria	Bacteroidota	Bacteroidia	Bacteroidales	Rikenellaceae	Alistipes	Alistipes faecigallinarum	GCA_019115605.1	98.82	0.9	taxonomic classification defined by topology and ANI
ERR4303198bin.23	cmag_111	ERZ12818241	GCA_946492585	322	90.86	0	med	2208250	Bacteria	Bacillota_A	Clostridia	Christensenellales	CAG-138	Pelethousia	Pelethousia gallinarum	GCA_900543475.1	98.62	0.79	taxonomic classification defined by topology and ANI
ERR4303198bin.28	cmag_112	ERZ12818313	GCA_946493455	47	99.37	0.32	med	3131515	Bacteria	Bacillota_A	Clostridia	Lachnospirales	Lachnospiraceae	Fimimorpha	Fimimorpha faecalis	GCA_018712075.1	98.94	0.87	taxonomic classification defined by topology and ANI
ERR4303198bin.48	cmag_113	ERZ12818208	GCA_946493925	55	78.98	0.85	med	1798163	Bacteria	Cyanobacteriota	Vampirovibrionia	Gastranaerophilales	Gastranaerophilaceae			N/A	N/A	N/A	taxonomic novelty determined using RED
ERR4303198bin.53	cmag_114	ERZ12818270	GCA_946494535	39	97.86	0.24	med	2211363	Bacteria	Bacteroidota	Bacteroidia	Bacteroidales	UBA932	Cryptobacteroides	Cryptobacteroides faecigallinarum	GCA_017695015.1	98.41	0.84	taxonomic classification defined by topology and ANI
ERR4303198bin.62	cmag_115	ERZ12818556	GCA_946493785	37	99.66	1.34	med	2527214	Bacteria	Bacillota_A	Clostridia	Lachnospirales	Lachnospiraceae	Fimousia	Fimousia stercorigallinarum	GCA_018715775.1	98.58	0.92	taxonomic classification defined by topology and ANI
ERR4303198bin.74	cmag_116	ERZ12818285	GCA_946487925	151	54.47	0	med	607776	Bacteria	Bacillota_A	Clostridia	Oscillospirales	Acutalibacteraceae			N/A	N/A	N/A	taxonomic classification fully defined by topology
ERR4303198bin.77	cmag_117	ERZ12818509	GCA_946486655	49	99.43	0.19	med	2696881	Bacteria	Bacteroidota	Bacteroidia	Bacteroidales	Barnesiellaceae	Barnesiella	Barnesiella viscericola	GCF_000512915.1	97.6	0.91	taxonomic classification defined by topology and ANI
ERR4303198bin.87	cmag_118	ERZ12818317	GCA_946484415	282	66.45	0.68	med	1455981	Bacteria	Bacillota_A	Clostridia	Oscillospirales	UBA644			N/A	N/A	N/A	taxonomic novelty determined using RED
ERR4303198bin.91	cmag_119	ERZ12818315	GCA_946490385	83	76.11	2.68	med	1751572	Bacteria	Bacillota_A	Clostridia	TANB77	CAG-508	CAG-269		N/A	N/A	N/A	taxonomic classification defined by topology and ANI
ERR4303199bin.13	cmag_120	ERZ12818220	GCA_946494575	98	95.32	1.27	med	2845556	Bacteria	Bacillota_A	Clostridia	Lachnospirales	Lachnospiraceae	Sellimonas	Sellimonas avistercoris	GCF_016900655.1	98.57	0.89	taxonomic classification defined by topology and ANI
ERR4303199bin.26	cmag_121	ERZ12818381	GCA_946488945	60	92.62	0	med	2057199	Bacteria	Bacillota_A	Clostridia	Oscillospirales	Ruminococcaceae	Avimicrobium	Avimicrobium caecorum	GCF_016901815.1	98.02	0.91	taxonomic classification defined by topology and ANI
ERR4303199bin.55	cmag_122	ERZ12818248	GCA_946491925	438	85.73	3.48	med	2745716	Bacteria	Bacillota_A	Clostridia	Lachnospirales	Lachnospiraceae	Fimimorpha	Fimimorpha excrementavium	GCA_018710785.1	98.64	0.87	taxonomic classification defined by topology and ANI
ERR4303199bin.8	cmag_123	ERZ12818325	GCA_946488355	62	96.29	2.44	med	2778247	Bacteria	Bacillota_A	Clostridia	Lachnospirales	Lachnospiraceae	Lachnoclostridium_B	Lachnoclostridium_B stercoravium	GCF_002160985.1	98.59	0.91	taxonomic classification defined by topology and ANI
ERR4303200bin.10	cmag_124	ERZ12818502	GCA_946486955	32	84	0	med	1096507	Bacteria	Bacillota_A	Clostridia	Christensenellales	UBA1242	Caccovivens		N/A	N/A	N/A	taxonomic classification defined by topology and ANI
ERR4303200bin.30	cmag_125	ERZ12818432	GCA_946493765	64	97.15	1.34	med	2158217	Bacteria	Bacillota_A	Clostridia	Oscillospirales	Acutalibacteraceae			N/A	N/A	N/A	taxonomic novelty determined using RED
ERR4303201bin.14	cmag_126	ERZ12818298	GCA_946488165	192	98.12	1.71	med	3647951	Bacteria	Bacillota_A	Clostridia	Lachnospirales	Lachnospiraceae	Limivivens	Limivivens merdigallinarum	GCA_018713105.1	98.27	0.83	taxonomic classification defined by topology and ANI
ERR4303201bin.25	cmag_127	ERZ12818388	GCA_946488845	410	64.25	0.87	med	2387472	Bacteria	Bacillota_A	Clostridia	Clostridiales	Clostridiaceae	Clostridium	Clostridium cuniculi	GCF_004353185.1	97.72	0.86	taxonomic classification defined by topology and ANI
ERR4303201bin.48	cmag_128	ERZ12818240	GCA_946494335	81	99.35	2.85	med	3261444	Bacteria	Bacillota_A	Clostridia	Lachnospirales	Lachnospiraceae	Ruminococcus_G		N/A	N/A	N/A	taxonomic classification defined by topology and ANI
ERR4303201bin.49	cmag_129	ERZ12818198	GCA_946493965	360	74.23	0.9	med	2256077	Bacteria	Bacillota_A	Clostridia	Lachnospirales	Lachnospiraceae	Blautia_A		N/A	N/A	N/A	taxonomic classification defined by topology and ANI
ERR4303202bin.36	cmag_130	ERZ12818328	GCA_946485895	102	98.7	0.58	med	2847713	Bacteria	Bacillota_A	Clostridia	Lachnospirales	Lachnospiraceae	Mediterraneibacter	Mediterraneibacter merdigallinarum	GCA_019117305.1	98.67	0.9	taxonomic classification defined by topology and ANI
ERR4303202bin.39	cmag_131	ERZ12818538	GCA_946486345	85	78.81	0	med	884959	Bacteria	Bacillota	Bacilli	RF39	UBA660	HGM10818		N/A	N/A	N/A	taxonomic novelty determined using RED
ERR4303202bin.47	cmag_132	ERZ12818461	GCA_946493425	33	72.39	1.4	med	1219034	Bacteria	Bacillota_A	Clostridia	TANB77	CAG-465	RGIG5622		N/A	N/A	N/A	taxonomic classification defined by topology and ANI
ERR4303202bin.55	cmag_133	ERZ12818260	GCA_946494415	88	99.25	0.75	med	1717928	Bacteria	Bacillota	Bacilli	Lactobacillales	Streptococcaceae	Streptococcus	Streptococcus alactolyticus	GCF_012277075.1	99.11	0.89	taxonomic classification defined by topology and ANI
ERR4303202bin.87	cmag_134	ERZ12818550	GCA_946491545	163	69.83	0	med	2160056	Bacteria	Bacillota_A	Clostridia	Oscillospirales	Oscillospiraceae	CAJFPI01		N/A	N/A	N/A	taxonomic classification defined by topology and ANI
ERR4303202bin.9	cmag_135	ERZ12818512	GCA_946486635	30	92.31	1.14	med	1920022	Bacteria	Cyanobacteriota	Vampirovibrionia	Gastranaerophilales	RUG14156	Galligastranaerophilus_A	Galligastranaerophilus_A gallistercoris	GCA_018710795.1	98.65	0.98	taxonomic classification defined by topology and ANI
ERR4303216bin.24	cmag_136	ERZ12818258	GCA_946494405	55	99.48	0	med	1998794	Bacteria	Bacillota	Bacilli	Lactobacillales	Lactobacillaceae	Ligilactobacillus	Ligilactobacillus salivarius	GCF_001435955.1	97.22	0.84	taxonomic classification defined by topology and ANI
ERR4303216bin.25	cmag_137	ERZ12818267	GCA_946487945	204	83.01	0.84	med	2412031	Bacteria	Bacillota_A	Clostridia	Lachnospirales	Lachnospiraceae	Merdiplasma	Merdiplasma excrementigallinarum	GCA_018713435.1	98.4	0.76	taxonomic classification defined by topology and ANI
ERR4303216bin.37	cmag_138	ERZ12818229	GCA_946488015	312	84.3	1.45	med	2443967	Bacteria	Bacillota_A	Clostridia	UBA1381	UBA1381	Ornithomonoglobus	Ornithomonoglobus sp904420525	GCA_904420525.1	98.78	0.73	taxonomic classification defined by topology and ANI
ERR4303216bin.38	cmag_139	ERZ12818518	GCA_946495265	41	85.47	0	med	1931803	Bacteria	Cyanobacteriota	Vampirovibrionia	Gastranaerophilales	Gastranaerophilaceae	Scatenecus	Scatenecus sp900554095	GCA_900554095.1	99.41	0.82	taxonomic classification defined by topology and ANI
ERR4303216bin.9	cmag_140	ERZ12818524	GCA_946491105	77	95.16	0.07	med	1847796	Bacteria	Bacillota_A	Clostridia	Christensenellales	Borkfalkiaceae	Gallimonas	Gallimonas sp900548845	GCA_900548845.1	97.71	0.95	taxonomic classification defined by topology and ANI
ERR4303218bin.13	cmag_141	ERZ12818541	GCA_946490695	45	80.9	0	med	1017832	Bacteria	Bacillota_A	Clostridia	Christensenellales	UBA1242	Caccovivens	Caccovivens sp900557645	GCA_900557645.1	98.27	0.76	taxonomic classification defined by topology and ANI
ERR4303218bin.35	cmag_142	ERZ12818196	GCA_946482955	89	97.99	0	med	1813008	Bacteria	Bacillota_A	Clostridia	Oscillospirales	Ruminococcaceae	Fimivivens	Fimivivens faecavium	GCA_018716105.1	99.57	0.94	taxonomic classification defined by topology and ANI
ERR4303218bin.48	cmag_143	ERZ12818269	GCA_946494485	247	95.66	0.47	med	2065821	Bacteria	Bacillota_A	Clostridia	Peptostreptococcales	Anaerovoracaceae	Fimisoma	Fimisoma avicola	GCA_900542565.1	98.34	0.85	taxonomic classification defined by topology and ANI
ERR4303218bin.57	cmag_144	ERZ12818205	GCA_946484195	88	82.02	0	med	1344703	Bacteria	Bacillota_A	Clostridia	Christensenellales	UBA1242	Caccovivens		N/A	N/A	N/A	taxonomic classification defined by topology and ANI
ERR4303218bin.59	cmag_145	ERZ12818192	GCA_946493155	46	91.59	0.04	med	1822287	Bacteria	Bacillota_A	Clostridia	Christensenellales	CAG-552	Protoclostridium	Protoclostridium sp019113265	GCA_019113265.1	97.81	0.91	taxonomic classification defined by topology and ANI
ERR4303218bin.72	cmag_146	ERZ12818505	GCA_946490795	92	97.42	0.54	med	1792039	Bacteria	Bacillota	Bacilli	Lactobacillales	Lactobacillaceae	Limosilactobacillus	Limosilactobacillus intestinipullorum	GCA_019117185.1	99.27	0.87	taxonomic classification defined by topology and ANI
ERR4303219bin.15	cmag_147	ERZ12818301	GCA_946490375	242	84.11	0.64	med	2856925	Bacteria	Bacillota_A	Clostridia	Lachnospirales	Lachnospiraceae	Blautia	Blautia avicola	GCA_019120515.1	98.41	0.73	taxonomic classification defined by topology and ANI
ERR4303219bin.38	cmag_148	ERZ12818382	GCA_946488825	196	86.47	1.69	med	1875437	Bacteria	Bacillota_A	Clostridia	Christensenellales	Borkfalkiaceae	Gallimonas	Gallimonas merdae	GCF_904419525.1	98.46	0.82	taxonomic classification defined by topology and ANI
ERR4303219bin.47	cmag_149	ERZ12818259	GCA_946487975	59	92.7	1.69	med	1314054	Bacteria	Bacillota	Bacilli	RF39	UBA660	Onthousia	Onthousia faecigallinarum	GCA_018716225.1	98.83	0.89	taxonomic classification defined by topology and ANI
ERR4303219bin.56	cmag_150	ERZ12818194	GCA_946494015	78	92.13	3.37	med	1231256	Bacteria	Bacillota	Bacilli	RF39	UBA660	Onthousia		N/A	N/A	N/A	taxonomic classification defined by topology and ANI
ERR4303219bin.59	cmag_151	ERZ12818520	GCA_946495375	92	75.89	0.6	med	1158747	Bacteria	Bacillota_A	Clostridia	TANB77	CAG-508			N/A	N/A	N/A	taxonomic classification fully defined by topology
ERR4303219bin.84	cmag_152	ERZ12818412	GCA_946488375	183	67.59	0	med	1896979	Bacteria	Bacillota_A	Clostridia	Oscillospirales	Acutalibacteraceae	Heritagella		N/A	N/A	N/A	ANI
ERR4303219bin.89	cmag_153	ERZ12818299	GCA_946493525	46	99.37	0.63	med	2805402	Bacteria	Bacillota_A	Clostridia	Lachnospirales	Lachnospiraceae	Blautia_A	Blautia_A intestinipullorum	GCA_019120475.1	98.59	0.81	taxonomic classification defined by topology and ANI
ERR4303221bin.11	cmag_154	ERZ12818212	GCA_946492535	155	56.72	0	med	1225183	Bacteria	Bacillota	Bacilli	Lactobacillales	Lactobacillaceae	Lactobacillus	Lactobacillus pullistercoris	GCA_018883635.1	99.15	0.85	taxonomic classification defined by topology and ANI
ERR4303221bin.5	cmag_155	ERZ12818529	GCA_946488725	31	100	0	med	2616151	Bacteria	Bacteroidota	Bacteroidia	Bacteroidales	Rikenellaceae	Rikenella	Rikenella massiliensis	GCF_900104655.1	97.28	0.96	taxonomic classification defined by topology and ANI
ERR4303221bin.83	cmag_156	ERZ12818278	GCA_946487965	361	63.48	0.81	med	1858366	Bacteria	Bacillota_A	Clostridia	Christensenellales	UBA1750	Spyradocola	Spyradocola merdavium	GCA_904393115.1	98.62	0.95	taxonomic classification defined by topology and ANI
ERR4303222bin.38	cmag_157	ERZ12818280	GCA_946492135	117	80.02	0	med	1098013	Bacteria	Bacillota	Bacilli	RF39	UBA660	Caccenecus		N/A	N/A	N/A	taxonomic classification defined by topology and ANI
ERR4303222bin.53	cmag_158	ERZ12818266	GCA_946494445	58	74.99	1.12	med	1907459	Bacteria	Bacillota_A	Clostridia	TANB77	CAG-508	CAG-269		N/A	N/A	N/A	taxonomic classification defined by topology and ANI
ERR4303222bin.56	cmag_159	ERZ12818441	GCA_946492865	298	62.46	0	med	2746489	Bacteria	Bacillota_A	Clostridia	Lachnospirales	Lachnospiraceae	Enterocloster		N/A	N/A	N/A	taxonomic classification defined by topology and ANI
ERR4303222bin.74	cmag_160	ERZ12818231	GCA_946491665	171	92.5	1.15	med	3345116	Bacteria	Bacillota_A	Clostridia	Lachnospirales	Lachnospiraceae	Eubacterium_I		N/A	N/A	N/A	ANI
ERR4304397bin.22	cmag_161	ERZ12818218	GCA_946492515	146	92.74	0	med	1844765	Bacteria	Bacillota_A	Clostridia	Christensenellales	Borkfalkiaceae	RGIG4074		N/A	N/A	N/A	taxonomic classification defined by topology and ANI
ERR4304397bin.39	cmag_162	ERZ12818539	GCA_946490465	134	98.28	1.13	med	3916745	Bacteria	Bacillota_A	Clostridia	Lachnospirales	Lachnospiraceae	Blautia_A	Blautia_A faecavium	GCA_019118425.1	98.91	0.87	taxonomic classification defined by topology and ANI
ERR4304397bin.60	cmag_163	ERZ12818265	GCA_946487985	130	63.47	0.22	med	953397	Bacteria	Bacillota_A	Clostridia	Christensenellales	UBA1242	Caccovivens		N/A	N/A	N/A	taxonomic classification defined by topology and ANI
ERR4304397bin.63	cmag_164	ERZ12818293	GCA_946491715	55	91.57	2.25	high	1337731	Bacteria	Bacillota	Bacilli	RF39	UBA660	Onthocola_B		N/A	N/A	N/A	taxonomic classification defined by topology and ANI
ERR4304450_ERR4303136_ERR4303150bin.29	cmag_165	ERZ14231443	GCA_947251715	82	76.67	1.4	med	1597001	Bacteria	Bacillota_A	Clostridia	TANB77	CAG-465	CAG-465		N/A	N/A	N/A	taxonomic classification defined by topology and ANI
ERR4304450_ERR4303136_ERR4303150bin.49	cmag_166	ERZ14231450	GCA_947251905	27	97.76	0	med	2065432	Bacteria	Bacillota_A	Clostridia	Oscillospirales	Ruminococcaceae	Egerieicola	Egerieicola faecale	GCA_002305795.1	97.82	0.91	taxonomic classification defined by topology and ANI
ERR4304450_ERR4303136_ERR4303150bin.93	cmag_167	ERZ14231451	GCA_947251885	172	97.17	1.71	med	5135207	Bacteria	Pseudomonadota	GammaPseudomonadota	Enterobacterales	Enterobacteriaceae	Klebsiella	Klebsiella pneumoniae	GCF_000742135.1	99.03	0.92	taxonomic classification defined by topology and ANI
ERR4304450bin.12	cmag_168	ERZ12818462	GCA_946491825	56	98.66	0.17	med	2583479	Bacteria	Bacillota_A	Clostridia	UBA1381	UBA1381	UBA4716	UBA4716 sp905215805	GCA_905215805.1	98.09	0.9	taxonomic classification defined by topology and ANI
ERR4304450bin.39	cmag_169	ERZ12818545	GCA_946491065	77	92.7	0	med	1395435	Bacteria	Bacillota	Bacilli	RF39	UBA660	Ventrenecus		N/A	N/A	N/A	taxonomic classification defined by topology and ANI
ERR4304450bin.42	cmag_170	ERZ12818358	GCA_946482785	59	93.18	0.29	med	2411573	Bacteria	Bacillota_A	Clostridia	Lachnospirales	Lachnospiraceae	An181	An181 sp002160325	GCF_002160325.1	98.67	0.92	taxonomic classification defined by topology and ANI
ERR4304450bin.52	cmag_171	ERZ12818199	GCA_946493085	47	74.99	02.01	med	1370201	Bacteria	Bacillota_A	Clostridia	TANB77	CAG-508			N/A	N/A	N/A	taxonomic novelty determined using RED
ERR4304450bin.54	cmag_172	ERZ12818327	GCA_946493775	61	97.32	0	med	2290004	Bacteria	Bacillota_A	Clostridia	Oscillospirales	Ruminococcaceae	Ruminococcus_D	Ruminococcus_D sp900752625	GCA_900752625.1	99.13	0.9	taxonomic classification defined by topology and ANI
ERR4304450bin.57	cmag_173	ERZ12818439	GCA_946491955	55	95.13	1.23	med	2713554	Bacteria	Bacillota_A	Clostridia	Lachnospirales	Lachnospiraceae	Fimimorpha	Fimimorpha sp904420225	GCA_904420225.1	99.45	0.94	taxonomic classification defined by topology and ANI
ERR4304450bin.64	cmag_174	ERZ12818206	GCA_946487795	73	80.22	1.45	med	1250174	Bacteria	Bacillota	Bacilli	Lactobacillales	Lactobacillaceae	Limosilactobacillus		N/A	N/A	N/A	taxonomic classification defined by topology and ANI
ERR4304450bin.69	cmag_175	ERZ12818254	GCA_946491855	108	100	0.16	med	3983945	Bacteria	Bacillota_A	Clostridia	Lachnospirales	Lachnospiraceae	Caccovicinus	Caccovicinus merdipullorum	GCA_018715905.1	98.92	0.94	taxonomic classification defined by topology and ANI
ERR4304450bin.81	cmag_176	ERZ12818536	GCA_946490535	216	74.3	02.01	med	2102792	Bacteria	Bacillota_A	Clostridia	Oscillospirales	Oscillospiraceae	Dysosmobacter	Dysosmobacter avistercoris	GCF_016902445.1	97.8	0.88	taxonomic classification defined by topology and ANI
ERR4304451bin.12	cmag_177	ERZ12818225	GCA_946482995	35	97.96	0	med	2964963	Bacteria	Bacillota_A	Clostridia	Oscillospirales	Ruminococcaceae	Gemmiger		N/A	N/A	N/A	taxonomic classification defined by topology and ANI
ERR4304451bin.13	cmag_178	ERZ12818354	GCA_946491755	115	83.95	0.68	med	2409017	Bacteria	Bacillota_A	Clostridia	Oscillospirales	Ruminococcaceae	Gemmiger	Gemmiger faecavium	GCA_019114415.1	97.85	0.84	taxonomic classification defined by topology and ANI
ERR4304451bin.35	cmag_179	ERZ12818250	GCA_946492475	199	93.29	2.35	med	2283608	Bacteria	Bacillota_A	Clostridia	Oscillospirales	Ruminococcaceae	Pararuminococcus	Pararuminococcus gallinarum	GCF_904419775.1	97.77	0.81	taxonomic classification defined by topology and ANI
ERR4304451bin.39	cmag_180	ERZ12818246	GCA_946494475	59	97.88	0.94	med	2521746	Bacteria	Bacillota	Bacilli	Erysipelotrichales	Erysipelotrichaceae	Merdibacter	Merdibacter merdavium	GCA_900754715.1	99.06	0.95	taxonomic classification defined by topology and ANI
ERR4304451bin.41	cmag_181	ERZ12818413	GCA_946488985	115	99.33	0	med	2808351	Bacteria	Bacillota_A	Clostridia	Oscillospirales	Acutalibacteraceae	Acutalibacter	Acutalibacter ornithocaccae	GCA_000435395.1	97.96	0.88	taxonomic classification defined by topology and ANI
ERR4304451bin.49	cmag_182	ERZ12818464	GCA_946488905	73	97.99	0	med	2280601	Bacteria	Bacillota_A	Clostridia	Oscillospirales	Ruminococcaceae	UBA866	UBA866 sp904384225	GCA_904384225.1	99.6	0.86	taxonomic classification defined by topology and ANI
ERR4304451bin.5	cmag_183	ERZ12818263	GCA_946493025	65	77.9	2.26	med	1776604	Bacteria	Bacillota_A	Clostridia	TANB77	CAG-508			N/A	N/A	N/A	taxonomic novelty determined using RED
ERR4304451bin.56	cmag_184	ERZ12818245	GCA_946491705	157	89.37	0.67	med	2170804	Bacteria	Bacillota_A	Clostridia	Oscillospirales	Acutalibacteraceae	JAGZMM01		N/A	N/A	N/A	taxonomic classification defined by topology and ANI
ERR4304451bin.59	cmag_185	ERZ12818533	GCA_946491075	106	95.42	0	med	3196870	Bacteria	Bacillota_A	Clostridia	Lachnospirales	Lachnospiraceae	Pullilachnospira	Pullilachnospira stercoravium	GCA_018713585.1	98.04	0.85	taxonomic classification defined by topology and ANI
ERR4304451bin.67	cmag_186	ERZ12818329	GCA_946488335	79	98.12	0.69	med	2707075	Bacteria	Bacillota_A	Clostridia	Lachnospirales	Lachnospiraceae	Blautia_A	Blautia_A intestinigallinarum	GCA_019112635.1	99.08	0.86	taxonomic classification defined by topology and ANI
ERR4304452bin.111	cmag_187	ERZ12818252	GCA_946486375	33	99.52	0.48	med	3131297	Bacteria	Bacteroidota	Bacteroidia	Bacteroidales	Rikenellaceae			N/A	N/A	N/A	taxonomic classification fully defined by topology
ERR4304452bin.33	cmag_188	ERZ12818383	GCA_946491735	38	91.46	0	med	883108	Bacteria	Bacillota_A	Clostridia	Christensenellales	UBA1242	Onthoplasma		N/A	N/A	N/A	taxonomic classification defined by topology and ANI
ERR4304452bin.4	cmag_189	ERZ12818540	GCA_946490475	63	89.33	1.69	med	1124766	Bacteria	Bacillota	Bacilli	RF39	UBA660			N/A	N/A	N/A	taxonomic novelty determined using RED
ERR4304452bin.53	cmag_190	ERZ12818286	GCA_946490045	143	90.34	1.34	med	2480385	Bacteria	Bacillota_A	Clostridia	Oscillospirales	Oscillospiraceae	Scatomorpha	Scatomorpha gallistercoris	GCA_900544765.1	97.96	0.86	taxonomic classification defined by topology and ANI
ERR4304452bin.57	cmag_191	ERZ12818233	GCA_946487895	72	67.5	2.35	med	1413303	Bacteria	Bacillota_A	Clostridia	TANB77	CAG-508	CAG-269		N/A	N/A	N/A	taxonomic classification defined by topology and ANI
ERR4304452bin.7	cmag_192	ERZ12818522	GCA_946486165	76	83.87	1.12	med	959547	Bacteria	Bacillota	Bacilli	RF39	UBA660	Pelethosoma		N/A	N/A	N/A	taxonomic classification defined by topology and ANI
ERR4304452bin.8	cmag_193	ERZ12818356	GCA_946488805	86	96.18	0	med	2395030	Bacteria	Bacillota_A	Clostridia	Oscillospirales	CAG-272	CAG-448		N/A	N/A	N/A	ANI
ERR4304452bin.98	cmag_194	ERZ12818321	GCA_946489875	246	90.23	0.81	med	2077066	Bacteria	Bacillota_A	Clostridia	Oscillospirales	CAG-382	Woodwardibium	Woodwardibium gallinarum	GCF_904419545.1	99.7	0.95	taxonomic classification defined by topology and ANI
ERR4304454bin.101	cmag_195	ERZ12818339	GCA_946491125	221	64.08	0.34	med	1157511	Bacteria	Bacillota_A	Clostridia	Oscillospirales	BX7	Galloscillospira_B	Galloscillospira_B excrementipullorum	GCA_018714125.1	99.03	0.92	taxonomic classification defined by topology and ANI
ERR4304454bin.104	cmag_196	ERZ12818562	GCA_946494375	197	67.24	0	med	1304820	Bacteria	Cyanobacteriota	Vampirovibrionia	Gastranaerophilales	RUG14156	Galligastranaerophilus		N/A	N/A	N/A	taxonomic classification defined by topology and ANI
ERR4304454bin.106	cmag_197	ERZ12818548	GCA_946490575	129	95.69	3.45	med	2521794	Bacteria	Deferribacterota	Deferribacteres	Deferribacterales	Mucispirillaceae	Mucispirillum		N/A	N/A	N/A	taxonomic classification defined by topology and ANI
ERR4304454bin.11	cmag_198	ERZ12818514	GCA_946490805	47	98.28	1.72	med	2782896	Bacteria	Bacillota_A	Clostridia	Lachnospirales	Lachnospiraceae	Acetatifactor		N/A	N/A	N/A	taxonomic classification defined by topology and ANI
ERR4304454bin.35	cmag_199	ERZ12818515	GCA_946486465	109	81.46	2.25	med	1396184	Bacteria	Bacillota	Bacilli	RF39	UBA660	Onthousia		N/A	N/A	N/A	taxonomic classification defined by topology and ANI
ERR4304454bin.40	cmag_200	ERZ12818384	GCA_946488225	106	96.77	0.81	med	2045138	Bacteria	Bacillota_A	Clostridia	Christensenellales	CAG-138	UMGS946	UMGS946 sp900544965	GCA_900544965.1	99.52	0.91	taxonomic classification defined by topology and ANI
ERR4304454bin.62	cmag_201	ERZ12818226	GCA_946492595	227	50.86	0	med	1327788	Bacteria	Bacillota_A	Clostridia	Oscillospirales	Acutalibacteraceae	Heritagella		N/A	N/A	N/A	ANI
ERR4304454bin.69	cmag_202	ERZ12818291	GCA_946491655	123	97.69	0.63	med	3008656	Bacteria	Bacillota_A	Clostridia	Lachnospirales	Lachnospiraceae	Fusicatenibacter	Fusicatenibacter intestinigallinarum	GCA_019119555.1	99.27	0.87	taxonomic classification defined by topology and ANI
ERR4304454bin.7	cmag_203	ERZ12818244	GCA_946494465	255	80.64	0.87	med	1866472	Bacteria	Bacillota_A	Clostridia	Christensenellales	CAG-74	Onthenecus	Onthenecus intestinigallinarum	GCA_018713325.1	98.33	0.94	taxonomic classification defined by topology and ANI
ERR4304454bin.74	cmag_204	ERZ12818221	GCA_946492625	285	60.62	0.67	med	1546798	Bacteria	Bacillota_A	Clostridia	Oscillospirales	Oscillospiraceae	Scatomorpha	Scatomorpha stercoravium	GCA_018716005.1	97.17	0.81	taxonomic classification defined by topology and ANI
ERR4304454bin.8	cmag_205	ERZ12818436	GCA_946493815	290	59.41	0	med	1347797	Bacteria	Bacillota_A	Clostridia	Oscillospirales	CAG-272	QALR01		N/A	N/A	N/A	taxonomic classification defined by topology and ANI
ERR4304454bin.85	cmag_206	ERZ12818542	GCA_946485835	61	97.8	1.1	med	1888410	Bacteria	Pseudomonadota	AlphaPseudomonadota	RF32	CAG-239			N/A	N/A	N/A	taxonomic classification fully defined by topology
ERR4304454bin.91	cmag_207	ERZ12818495	GCA_946486445	105	96.74	1.49	med	2700134	Bacteria	Bacillota_A	Clostridia	Lachnospirales	Lachnospiraceae	Anaerobutyricum	Anaerobutyricum avicola	GCA_019113845.1	99.02	0.91	taxonomic classification defined by topology and ANI
ERR4304455bin.104	cmag_208	ERZ12818355	GCA_946486285	239	90.61	1.57	med	2189674	Bacteria	Bacillota_A	Clostridia	Oscillospirales	Butyricicoccaceae	Ventrousia	Ventrousia excrementavium	GCA_018714845.1	97.74	0.81	taxonomic classification defined by topology and ANI
ERR4304455bin.16	cmag_209	ERZ12818549	GCA_946490565	34	97.32	0	med	2146476	Bacteria	Bacillota_A	Clostridia	Oscillospirales	Ruminococcaceae	QAMM01	QAMM01 sp900552945	GCA_900552945.1	98.6	0.88	taxonomic classification defined by topology and ANI
ERR4304455bin.18	cmag_210	ERZ12818308	GCA_946493835	39	70.85	03.02	med	1396776	Bacteria	Bacillota_A	Clostridia	TANB77	CAG-508			N/A	N/A	N/A	taxonomic novelty determined using RED
ERR4304455bin.34	cmag_211	ERZ12818296	GCA_946483525	90	97.45	0.63	med	3207594	Bacteria	Bacillota_A	Clostridia	Lachnospirales	Lachnospiraceae	Ventrimonas	Ventrimonas merdavium	GCA_018715565.1	99.7	0.91	taxonomic classification defined by topology and ANI
ERR4304455bin.46	cmag_212	ERZ12818219	GCA_946494635	254	69.54	3.36	med	2019014	Bacteria	Bacillota_A	Clostridia	Oscillospirales	Oscillospiraceae	Dysosmobacter		N/A	N/A	N/A	taxonomic classification defined by topology and ANI
ERR4304455bin.49	cmag_213	ERZ12818234	GCA_946494565	59	71.74	4.2	med	1311711	Bacteria	Bacillota_A	Clostridia	TANB77	CAG-465	CAG-465		N/A	N/A	N/A	taxonomic classification defined by topology and ANI
ERR4304455bin.70	cmag_214	ERZ12818433	GCA_946486795	49	99.33	0	med	2003307	Bacteria	Bacillota_A	Clostridia	Oscillospirales	Ruminococcaceae	UBA866	UBA866 sp016901855	GCF_016901855.1	98.16	0.96	taxonomic classification defined by topology and ANI
ERR4304455bin.71	cmag_215	ERZ12818332	GCA_946493475	22	88.76	1.12	med	1062611	Bacteria	Bacillota_A	Clostridia	Christensenellales	UBA1242	Onthoplasma		N/A	N/A	N/A	taxonomic classification defined by topology and ANI
ERR4304455bin.75	cmag_216	ERZ12818334	GCA_946483495	145	98.82	0	med	3216777	Bacteria	Desulfobacterota_I	Desulfovibrionia	Desulfovibrionales	Desulfovibrionaceae	Mailhella	Mailhella merdigallinarum	GCA_900541395.1	99.2	0.87	taxonomic classification defined by topology and ANI
ERR4304455bin.84	cmag_217	ERZ12818255	GCA_946494435	111	56.14	0	med	1009281	Bacteria	Bacillota	Bacilli	RF39	UBA660	Onthousia		N/A	N/A	N/A	taxonomic classification defined by topology and ANI
ERR4304456bin.102	cmag_218	ERZ12818526	GCA_946495415	73	94.83	0.77	med	2739728	Bacteria	Bacillota_A	Clostridia	Lachnospirales	Lachnospiraceae	Eisenbergiella	Eisenbergiella pullicola	GCA_003343625.1	99.3	0.82	taxonomic classification defined by topology and ANI
ERR4304456bin.13	cmag_219	ERZ12818319	GCA_946486065	128	98.73	0.64	med	4139268	Bacteria	Bacillota_A	Clostridia	Lachnospirales	Lachnospiraceae	Mediterraneibacter		N/A	N/A	N/A	taxonomic classification defined by topology and ANI
ERR4304456bin.14	cmag_220	ERZ12818300	GCA_946492125	58	99.41	0.79	med	2946889	Bacteria	Desulfobacterota_I	Desulfovibrionia	Desulfovibrionales	Desulfovibrionaceae	Mailhella	Mailhella merdavium	GCA_019119045.1	98.32	0.84	taxonomic classification defined by topology and ANI
ERR4304456bin.19	cmag_221	ERZ12818435	GCA_946488345	128	97.31	0.96	med	3109691	Bacteria	Bacteroidota	Bacteroidia	Bacteroidales	Rikenellaceae	DSM-108975	DSM-108975 sp014982715	GCA_014982715.1	99.12	0.9	taxonomic classification defined by topology and ANI
ERR4304456bin.21	cmag_222	ERZ12818561	GCA_946492985	229	73.37	0.03	med	1257642	Bacteria	Bacillota_A	Clostridia	Christensenellales	Borkfalkiaceae	Coproplasma		N/A	N/A	N/A	ANI
ERR4304456bin.30	cmag_223	ERZ12818357	GCA_946482905	29	99.6	0	med	2505264	Bacteria	Bacteroidota	Bacteroidia	Bacteroidales	CHK158-818	Gallibacteroides	Gallibacteroides avistercoris	GCA_018714665.1	99.42	0.97	taxonomic classification defined by topology and ANI
ERR4304456bin.40	cmag_224	ERZ12818217	GCA_946488065	174	95.28	0.89	med	2047633	Bacteria	Bacillota_A	Clostridia	Lachnospirales	Anaerotignaceae	Metalachnospira	Metalachnospira gallinarum	GCF_904378045.1	98.32	0.91	taxonomic classification defined by topology and ANI
ERR4304456bin.46	cmag_225	ERZ12818386	GCA_946488925	220	85.58	0.75	med	2013858	Bacteria	Pseudomonadota	GammaPseudomonadota	Burkholderiales	Burkholderiaceae	Duodenibacillus		N/A	N/A	N/A	taxonomic classification defined by topology and ANI
ERR4304456bin.54	cmag_226	ERZ12818249	GCA_946487915	322	59.17	0.81	med	1633888	Bacteria	Bacillota_A	Clostridia	Oscillospirales	Acutalibacteraceae	UMGS1591	UMGS1591 sp905198295	GCA_905198295.1	98.45	0.86	taxonomic classification defined by topology and ANI
ERR4304456bin.56	cmag_227	ERZ12818338	GCA_946485945	39	95.5	1.75	med	2730123	Bacteria	Bacillota_A	Clostridia	Lachnospirales	Lachnospiraceae	Merdimonas	Merdimonas faecis	GCF_001754075.1	98.56	0.88	taxonomic classification defined by topology and ANI
ERR4304456bin.59	cmag_228	ERZ12818507	GCA_946491095	121	99.15	0	med	3615934	Bacteria	Bacillota_A	Clostridia	Lachnospirales	Lachnospiraceae	Blautia	Blautia pullicola	GCA_900765525.1	98.85	0.87	taxonomic classification defined by topology and ANI
ERR4304456bin.6	cmag_229	ERZ12818344	GCA_946490955	38	100	0	med	2752334	Bacteria	Bacillota_A	Clostridia	Lachnospirales	Lachnospiraceae	Lachnospira		N/A	N/A	N/A	taxonomic classification defined by topology and ANI
ERR4304456bin.61	cmag_230	ERZ12818333	GCA_946490845	123	85.27	0	med	1499228	Bacteria	Bacillota	Bacilli	RF39	UBA660	Faecimonas		N/A	N/A	N/A	taxonomic classification defined by topology and ANI
ERR4304456bin.84	cmag_231	ERZ12818224	GCA_946494625	87	89.11	0	med	1451907	Bacteria	Bacillota	Bacilli	Lactobacillales	Lactobacillaceae	Limosilactobacillus	Limosilactobacillus reuteri_E	GCF_013694365.1	98.07	0.9	taxonomic classification defined by topology and ANI
ERR4304504bin.1	cmag_232	ERZ12818407	GCA_946493795	127	88.93	1.34	med	2121306	Bacteria	Bacillota_A	Clostridia	Oscillospirales	Acutalibacteraceae	UMGS1591	UMGS1591 sp900553255	GCA_900553255.1	98.51	0.78	taxonomic classification defined by topology and ANI
ERR4304504bin.13	cmag_233	ERZ12818305	GCA_946487905	283	53.32	0.34	med	1192380	Bacteria	Bacillota_A	Clostridia	Lachnospirales	Anaerotignaceae	Metalachnospira		N/A	N/A	N/A	taxonomic classification defined by topology and ANI
ERR4304504bin.21	cmag_234	ERZ12818491	GCA_946493575	124	60.96	1.4	med	1477023	Bacteria	Bacillota_A	Clostridia	TANB77	CAG-508	CAG-269		N/A	N/A	N/A	taxonomic classification defined by topology and ANI
ERR4304504bin.46	cmag_235	ERZ12818466	GCA_946486925	98	97.32	0.67	med	2952552	Bacteria	Bacillota_A	Clostridia	Lachnospirales	Lachnospiraceae	Anaerobutyricum	Anaerobutyricum faecale	GCF_002161065.1	98.91	0.94	taxonomic classification defined by topology and ANI
ERR4304504bin.6	cmag_236	ERZ12818303	GCA_946493495	98	94.05	1.39	med	1887488	Bacteria	Bacillota_A	Clostridia	Lachnospirales	Lachnospiraceae			N/A	N/A	N/A	taxonomic classification defined by topology and ANI
ERR4304504bin.60	cmag_237	ERZ12818230	GCA_946482895	150	95.3	0	med	2597117	Bacteria	Bacillota_A	Clostridia	Oscillospirales	Ruminococcaceae	Faecivivens	Faecivivens stercoravium	GCA_018712425.1	97.91	0.91	taxonomic classification defined by topology and ANI
ERR4304504bin.66	cmag_238	ERZ12818546	GCA_946485175	146	96.98	1.34	med	2602489	Bacteria	Bacillota_A	Clostridia	Lachnospirales	Lachnospiraceae	Anaerostipes	Anaerostipes butyraticus	GCF_016586355.1	99.37	0.91	taxonomic classification defined by topology and ANI
ERR4304504bin.75	cmag_239	ERZ12818268	GCA_946490655	283	57.35	0	med	1252916	Bacteria	Bacillota_A	Clostridia	Oscillospirales	Oscillospiraceae	Pseudoscilispira	Pseudoscilispira faecavium	GCF_904420565.1	97.96	0.88	taxonomic classification defined by topology and ANI
ERR4304504bin.79	cmag_240	ERZ12818242	GCA_946487835	15	97.32	0	med	2150051	Bacteria	Bacillota_A	Clostridia	Oscillospirales	Acutalibacteraceae	Eubacterium_R	Eubacterium_R faecale	GCA_000431535.1	98.54	0.89	taxonomic classification defined by topology and ANI
ERR4304504bin.8	cmag_241	ERZ12818295	GCA_946488135	64	98.66	0	med	1916542	Bacteria	Bacillota_A	Clostridia	Lachnospirales	Anaerotignaceae	Neoanaerotignum_B	Neoanaerotignum_B galli	GCF_904381335.1	99.81	0.93	taxonomic classification defined by topology and ANI
ERR4304504bin.9	cmag_242	ERZ12818527	GCA_946490725	48	74.6	1.57	med	1510752	Bacteria	Bacillota_A	Clostridia	TANB77	CAG-508	CAG-793		N/A	N/A	N/A	taxonomic classification defined by topology and ANI
ERR4304505bin.10	cmag_243	ERZ12818247	GCA_946482855	30	99.01	0.48	med	2249423	Bacteria	Bacteroidota	Bacteroidia	Bacteroidales	Rikenellaceae	Alistipes	Alistipes excrementipullorum	GCA_019113665.1	98.42	0.95	taxonomic classification defined by topology and ANI
ERR4304505bin.105	cmag_244	ERZ12818292	GCA_946490675	78	95.27	0.68	med	2547127	Bacteria	Verrucomicrobiota	Verrucomicrobiae	Opitutales	CAG-312	Merdousia	Merdousia sp001917305	GCA_904424815.1	98.74	0.93	taxonomic classification defined by topology and ANI
ERR4304505bin.107	cmag_245	ERZ12818353	GCA_946482935	18	99.4	0.6	med	1909673	Bacteria	Bacillota_C	Negativicutes	Acidaminococcales	Acidaminococcaceae	CAG-266	CAG-266 sp000436095	GCA_000436095.1	96.51	0.87	taxonomic classification defined by topology and ANI
ERR4304505bin.31	cmag_246	ERZ12818193	GCA_946492635	87	74.39	0.02	med	1810560	Bacteria	Bacillota_A	Clostridia	Christensenellales	Borkfalkiaceae	Borkfalkia		N/A	N/A	N/A	ANI
ERR4304505bin.4	cmag_247	ERZ12818506	GCA_946495395	201	92.41	0.68	med	2407524	Bacteria	Bacillota_A	Clostridia	Oscillospirales	Ruminococcaceae	Gemmiger	Gemmiger excrementavium	GCA_019116485.1	98.31	0.78	taxonomic classification defined by topology and ANI
ERR4304505bin.61	cmag_248	ERZ12818251	GCA_946494615	69	99.57	0.38	med	4000266	Bacteria	Bacteroidota	Bacteroidia	Bacteroidales	Tannerellaceae	Parabacteroides	Parabacteroides merdae	GCF_000154105.1	99.73	0.95	taxonomic classification defined by topology and ANI
ERR4304505bin.69	cmag_249	ERZ12818513	GCA_946494345	130	88.76	0	med	1173751	Bacteria	Bacillota	Bacilli	RF39	UBA660	Onthousia		N/A	N/A	N/A	taxonomic classification defined by topology and ANI
ERR4304505bin.95	cmag_250	ERZ12818272	GCA_946485445	51	98.39	0	med	2428404	Bacteria	Bacillota_A	Clostridia	Christensenellales	CAG-138	UBA1685		N/A	N/A	N/A	taxonomic classification defined by topology and ANI
ERR4304580bin.21	cmag_251	ERZ12818547	GCA_946490455	338	85.32	0.68	med	2031779	Bacteria	Desulfobacterota_I	Desulfovibrionia	Desulfovibrionales	Desulfovibrionaceae	Bilophila		N/A	N/A	N/A	ANI
ERR4304580bin.33	cmag_252	ERZ12818410	GCA_946488275	57	100	0.11	med	2563437	Bacteria	Pseudomonadota	GammaPseudomonadota	Burkholderiales	Burkholderiaceae	Parasutterella	Parasutterella excrementihominis	GCF_000205025.1	98.04	0.88	taxonomic classification defined by topology and ANI
ERR4304580bin.57	cmag_253	ERZ12818335	GCA_946491975	197	89.02	0.6	med	1607863	Bacteria	Bacillota_C	Negativicutes	Veillonellales	Megasphaeraceae	Megasphaera	Megasphaera elsdenii	GCF_003010495.1	98.89	0.98	taxonomic classification defined by topology and ANI
ERR4304580bin.59	cmag_254	ERZ12818277	GCA_946487845	201	90.2	3.38	med	4255732	Bacteria	Verrucomicrobiota	Lentisphaeria	Victivallales	Victivallaceae	Victivallis	Victivallis lenta	GCF_009695545.1	99.28	0.97	taxonomic classification defined by topology and ANI
ERR4304580bin.85	cmag_255	ERZ12818544	GCA_946490595	68	93.89	02.03	med	2121095	Bacteria	Verrucomicrobiota	Lentisphaeria	Victivallales	Victivallaceae			N/A	N/A	N/A	taxonomic classification defined by topology and ANI
ERR4304580bin.90	cmag_256	ERZ12818519	GCA_946494505	35	95.16	0.03	med	1880247	Bacteria	Bacillota_A	Clostridia	Christensenellales	Borkfalkiaceae	Coproplasma	Coproplasma stercorigallinarum	GCA_900549005.1	97.53	0.88	taxonomic classification defined by topology and ANI
ERR4304580bin.95	cmag_257	ERZ12818346	GCA_946491045	300	97.78	1.18	med	3727507	Bacteria	Desulfobacterota_I	Desulfovibrionia	Desulfovibrionales	Desulfovibrionaceae	Bilophila	Bilophila sp900550745	GCA_900550745.1	98.21	0.89	taxonomic classification defined by topology and ANI
ERR4304580bin.96	cmag_258	ERZ12818537	GCA_946490615	289	90.55	01.07	med	2648044	Bacteria	Bacillota_A	Clostridia	Oscillospirales	Acutalibacteraceae	Caccousia	Caccousia avistercoris	GCA_018715025.1	98.11	0.77	taxonomic classification defined by topology and ANI
ERR4304669bin.23	cmag_259	ERZ12818558	GCA_946492975	78	99.11	0.67	med	3347190	Bacteria	Bacillota_A	Clostridia	Lachnospirales	Lachnospiraceae	Caccomorpha	Caccomorpha excrementavium	GCA_018714285.1	99.05	0.96	taxonomic classification defined by topology and ANI
ERR4304669bin.6	cmag_260	ERZ12818287	GCA_946494545	129	89.8	1.34	med	2502581	Bacteria	Bacillota_A	Clostridia	Oscillospirales	Oscillospiraceae	Pelethomonas	Pelethomonas sp017887695	GCA_017887695.1	98.51	0.8	taxonomic classification defined by topology and ANI
ERR4304808bin.27	cmag_261	ERZ12818282	GCA_946494455	69	71.94	0.7	med	1180055	Bacteria	Bacillota_A	Clostridia	TANB77	CAG-508	CAG-269		N/A	N/A	N/A	taxonomic classification defined by topology and ANI
ERR4304808bin.28	cmag_262	ERZ12818340	GCA_946488605	248	93.13	1.48	med	2458578	Bacteria	Bacillota_A	Clostridia	Lachnospirales	Lachnospiraceae	Onthocola_A	Onthocola_A gallistercoris	GCA_018715345.1	99.16	0.87	taxonomic classification defined by topology and ANI
ERR4304808bin.56	cmag_263	ERZ12818470	GCA_946486855	59	90.85	0	med	1097302	Bacteria	Bacillota_A	Clostridia	Christensenellales	UBA1242	Caccovivens		N/A	N/A	N/A	taxonomic classification defined by topology and ANI
ERR4336989bin.10	cmag_264	ERZ12818284	GCA_946494595	112	73.6	0	med	983368	Bacteria	Bacillota	Bacilli	RF39	UBA660	Onthocola_B		N/A	N/A	N/A	taxonomic classification defined by topology and ANI
ERR4336989bin.105	cmag_265	ERZ12818379	GCA_946485415	164	61.38	0	med	820157	Bacteria	Bacillota_A	Clostridia	Peptostreptococcales	Peptostreptococcaceae	Romboutsia	Romboutsia sp904418825	GCA_904418825.1	99.26	0.86	taxonomic classification defined by topology and ANI
ERR4336989bin.122	cmag_266	ERZ12818498	GCA_946493305	110	98.7	0.72	med	2630024	Bacteria	Desulfobacterota_I	Desulfovibrionia	Desulfovibrionales	Desulfovibrionaceae	Desulfovibrio	Desulfovibrio sp900556755	GCF_012843875.1	98.47	0.86	taxonomic classification defined by topology and ANI
ERR4336989bin.124	cmag_267	ERZ12818213	GCA_946493935	99	98.17	0.52	med	1925508	Bacteria	Bacillota	Bacilli	Lactobacillales	Lactobacillaceae	Ligilactobacillus	Ligilactobacillus agilis	GCF_001436215.1	97.53	0.86	taxonomic classification defined by topology and ANI
ERR4336989bin.13	cmag_268	ERZ12818359	GCA_946488525	150	95.27	0.16	med	2622647	Bacteria	Bacillota_A	Clostridia	Lachnospirales	Lachnospiraceae	Lachnoclostridium_A	Lachnoclostridium_A stercoripullorum	GCA_019114845.1	98.47	0.89	taxonomic classification defined by topology and ANI
ERR4336989bin.2	cmag_269	ERZ12818508	GCA_946494385	325	69.18	2.7	med	2034292	Bacteria	Bacillota_A	Clostridia	Lachnospirales	Lachnospiraceae	Bariatricus	Bariatricus faecipullorum	GCA_019118525.1	99.17	0.89	taxonomic classification defined by topology and ANI
ERR4336989bin.22	cmag_270	ERZ12818238	GCA_946491915	163	62.86	0.67	med	1647449	Bacteria	Bacillota_A	Clostridia	TANB77	CAG-508	CAG-269		N/A	N/A	N/A	taxonomic classification defined by topology and ANI
ERR4336989bin.33	cmag_271	ERZ12818493	GCA_946492155	77	98.51	0.56	med	3589084	Bacteria	Bacteroidota	Bacteroidia	Bacteroidales	Bacteroidaceae	Phocaeicola	Phocaeicola barnesiae	GCF_000374585.1	98.11	0.8	taxonomic classification defined by topology and ANI
ERR4336989bin.57	cmag_272	ERZ12818557	GCA_946492195	187	75.45	0	med	1249237	Bacteria	Bacillota_A	Clostridia	TANB77	CAG-508	CAG-273		N/A	N/A	N/A	taxonomic classification defined by topology and ANI
ERR4336989bin.58	cmag_273	ERZ12818228	GCA_946492555	330	68.99	1.27	med	1930852	Bacteria	Bacillota_A	Clostridia	Lachnospirales	Lachnospiraceae	UBA3402		N/A	N/A	N/A	ANI
ERR4336989bin.75	cmag_275	ERZ12818553	GCA_946493115	17	100	0	med	1556603	Bacteria	Bacillota	Bacilli	Erysipelotrichales	Erysipelotrichaceae	Holdemania	Holdemania sp904395815	GCA_904395815.1	98.82	0.91	taxonomic classification defined by topology and ANI
ERR4336989bin.79	cmag_276	ERZ12818216	GCA_946494555	272	52.78	0.19	med	1251081	Bacteria	Bacillota_A	Clostridia	Christensenellales	UBA1242	Caccopulliclostridium		N/A	N/A	N/A	taxonomic classification defined by topology and ANI
ERR4336989bin.8	cmag_277	ERZ12818532	GCA_946482835	24	91.01	0	med	1225073	Bacteria	Desulfobacterota_I	Desulfovibrionia	Desulfovibrionales	Desulfovibrionaceae	Mailhella	Mailhella sp900555975	GCA_900555975.1	98.56	0.92	taxonomic classification defined by topology and ANI
ERR4336989bin.81	cmag_278	ERZ12818271	GCA_946494395	91	92.68	1.58	med	2246882	Bacteria	Bacillota_A	Clostridia	Lachnospirales	Lachnospiraceae	Choladousia	Choladousia intestinavium	GCA_018712785.1	98.23	0.75	taxonomic classification defined by topology and ANI
ERR4336989bin.82	cmag_279	ERZ12818499	GCA_946493745	379	59.39	1.75	med	2392374	Bacteria	Bacillota_A	Clostridia	Christensenellales	CAG-74	Limiplasma	Limiplasma merdipullorum	GCA_900540045.1	97.47	0.83	taxonomic classification defined by topology and ANI
ERR4336989bin.97	cmag_280	ERZ12818361	GCA_946486295	193	91.06	0.27	med	2585601	Bacteria	Bacillota_A	Clostridia	Christensenellales	UBA1242	Caccovivens		N/A	N/A	N/A	taxonomic classification defined by topology and ANI
ERR4835843_bin.17	cmag_281	ERZ12818568	GCA_946495945	129	59.56	0.86	med	764697	Bacteria	Bacillota_A	Clostridia	Christensenellales	Borkfalkiaceae	Borkfalkia	Borkfalkia avistercoris	GCA_019115995.1	98.34	0.92	taxonomic classification defined by topology and ANI
ERR4835843_bin.18	cmag_282	ERZ12818885	GCA_946500335	54	95.56	0.05	med	2821673	Bacteria	Bacillota_A	Clostridia	Christensenellales	Borkfalkiaceae	Gallimonas	Gallimonas faecium	GCA_900547645.1	98.44	0.8	taxonomic classification defined by topology and ANI
ERR4835846_bin.12	cmag_283	ERZ12818618	GCA_946499365	48	82.12	1.26	med	1468763	Bacteria	Bacillota_A	Clostridia	Christensenellales	Borkfalkiaceae	Gallimonas		N/A	N/A	N/A	taxonomic classification defined by topology and ANI
ERR4835846_bin.20	cmag_284	ERZ12818752	GCA_946500185	170	69.28	0	med	1286680	Bacteria	Bacillota	Bacilli	RF39	UBA660	UMGS1572	UMGS1572 sp900553045	GCA_900553045.1	98.68	0.87	taxonomic classification defined by topology and ANI
ERR4835846_bin.27	cmag_285	ERZ12819105	GCA_946496585	60	92.13	0.24	med	1107451	Bacteria	Bacillota_A	Clostridia	Oscillospirales	Oscillospiraceae	Scatomorpha	Scatomorpha intestinavium	GCA_018712985.1	98.96	0.92	taxonomic classification defined by topology and ANI
ERR4835846_bin.30	cmag_286	ERZ12819048	GCA_946497805	89	94.3	0.67	med	2332756	Bacteria	Bacillota_A	Clostridia	Christensenellales	Borkfalkiaceae	Gallimonas		N/A	N/A	N/A	taxonomic classification defined by topology and ANI
ERR4835846_bin.32	cmag_287	ERZ12818798	GCA_946499755	121	93.3	0.81	med	1882489	Bacteria	Bacillota	Bacilli	RF39	UBA660	Onthousia		N/A	N/A	N/A	taxonomic classification defined by topology and ANI
ERR4835847_bin.22	cmag_288	ERZ12819091	GCA_946498715	138	72.27	0	med	1148233	Bacteria	Bacillota_A	Clostridia	Oscillospirales	Acutalibacteraceae	Caproicibacterium		N/A	N/A	N/A	taxonomic classification defined by topology and ANI
ERR4835848_bin.12	cmag_289	ERZ12818809	GCA_946497075	199	95.3	0.96	med	2148493	Bacteria	Bacillota_A	Clostridia	Oscillospirales	Oscillospiraceae	Faecousia	Faecousia excrementipullorum	GCA_018712825.1	97.55	0.87	taxonomic classification defined by topology and ANI
ERR4835848_bin.3	cmag_290	ERZ12818788	GCA_946498685	92	99.78	0.67	med	2417500	Bacteria	Bacillota	Bacilli	RF39	UBA660			N/A	N/A	N/A	taxonomic classification fully defined by topology
ERR4835851_bin.23	cmag_291	ERZ12818723	GCA_946499725	60	92.7	2.25	med	1394243	Bacteria	Bacillota_A	Clostridia	Oscillospirales	Acutalibacteraceae	CAJFUH01	CAJFUH01 sp904420155	GCA_904420155.1	99.3	0.94	taxonomic classification defined by topology and ANI
ERR4835851_bin.26	cmag_292	ERZ12819108	GCA_946498655	92	97.32	01.01	med	2568959	Bacteria	Bacillota_A	Clostridia	TANB77	CAG-508	CAG-269	CAG-269 sp904419495	GCA_904419495.1	97.27	0.88	taxonomic classification defined by topology and ANI
ERR4835853_bin.15	cmag_293	ERZ12818918	GCA_946497665	62	86.4	0	med	2088091	Bacteria	Bacillota_A	Clostridia	Christensenellales	UBA3700	Alloclostridium	Alloclostridium intestinigallinarum	GCF_904382605.1	97.68	0.92	taxonomic classification defined by topology and ANI
ERR4835853_bin.4	cmag_294	ERZ12818792	GCA_946500125	146	93.55	0.03	med	1635933	Bacteria	Bacillota_A	Clostridia	Christensenellales	UBA1242			N/A	N/A	N/A	taxonomic novelty determined using RED
ERR4835854_bin.13	cmag_295	ERZ12818714	GCA_946499505	60	80.8	0.83	med	1205750	Bacteria	Bacillota_A	Clostridia	Lachnospirales	Lachnospiraceae	Mediterraneibacter		N/A	N/A	N/A	taxonomic classification defined by topology and ANI
ERR4835856_bin.17	cmag_296	ERZ12818765	GCA_946498675	84	98.56	01.07	med	3075777	Bacteria	Bacillota_A	Clostridia	TANB77	CAG-508	Merdicola	Merdicola sp001915925	GCA_001915925.1	96.53	0.85	taxonomic classification defined by topology and ANI
ERR4835857_bin.2	cmag_297	ERZ12818992	GCA_946500605	77	79.69	1.79	med	1838838	Bacteria	Bacillota_A	Clostridia	Christensenellales	Borkfalkiaceae	Coproplasma		N/A	N/A	N/A	ANI
ERR4835858_bin.17	cmag_298	ERZ12818572	GCA_946496405	51	94.76	0.03	med	2191313	Bacteria	Bacillota_A	Clostridia	Lachnospirales	Lachnospiraceae	Merdisoma	Merdisoma faecalis	GCF_002160765.1	98.39	0.83	taxonomic classification defined by topology and ANI
ERR4835858_bin.25	cmag_299	ERZ12819031	GCA_946499095	45	99.37	0.32	med	3524480	Bacteria	Bacillota	Bacilli	Erysipelotrichales	Erysipelotrichaceae	Massilicoli	Massilicoli timonensis	GCF_900199515.1	98.94	0.95	taxonomic classification defined by topology and ANI
ERR4835858_bin.7	cmag_300	ERZ12818937	GCA_946498445	48	100	0	med	1942186	Bacteria	Bacillota_A	Clostridia	Oscillospirales	Oscillospiraceae	Pelethomonas	Pelethomonas intestinigallinarum	GCA_018712665.1	98.15	0.91	taxonomic classification defined by topology and ANI
ERR4835859_bin.17	cmag_301	ERZ12818626	GCA_946495795	179	98.11	0	med	3013371	Bacteria	Bacillota	Bacilli	RF39	UBA660	Faecisoma	Faecisoma sp900753645	GCA_900753645.1	99.1	0.77	taxonomic classification defined by topology and ANI
ERR4835860_bin.12	cmag_302	ERZ12818684	GCA_946496835	35	82.95	2.62	med	829286	Bacteria	Bacillota	Bacilli	RF39	UBA660	Onthousia		N/A	N/A	N/A	taxonomic classification defined by topology and ANI
ERR4835860_bin.27	cmag_303	ERZ12818698	GCA_946500175	133	74.72	2.25	med	1247643	Bacteria	Bacillota_A	Clostridia	Christensenellales	UBA1242	Onthoplasma		N/A	N/A	N/A	taxonomic classification defined by topology and ANI
ERR4835861_bin.18	cmag_304	ERZ12819111	GCA_946496395	22	91.46	0	high	1120665	Bacteria	Bacillota_A	Clostridia	Oscillospirales	Butyricicoccaceae	Agathobaculum	Agathobaculum merdavium	GCA_019115615.1	97.47	0.6	taxonomic classification defined by topology and ANI
ERR4835861_bin.32	cmag_305	ERZ12818879	GCA_946496625	368	64.91	0	med	2359589	Bacteria	Bacillota_A	Clostridia	Christensenellales	UBA1242	UBA6345		N/A	N/A	N/A	taxonomic novelty determined using RED
ERR4835861_bin.33	cmag_306	ERZ12818997	GCA_946495665	32	85.39	0	med	1130911	Bacteria	Bacillota_A	Clostridia	Oscillospirales	Oscillospiraceae	Galloscillospira_A	Galloscillospira_A stercoripullorum	GCA_018715695.1	98.83	0.81	taxonomic classification defined by topology and ANI
ERR4835861_bin.40	cmag_307	ERZ12818751	GCA_946499905	95	70.68	0.45	med	1678259	Bacteria	Bacillota	Bacilli	RF39	UBA660	Faecisoma	Faecisoma sp017887425	GCA_017887425.1	98.94	0.91	taxonomic classification defined by topology and ANI
ERR4835863_bin.21	cmag_308	ERZ12818615	GCA_946499115	21	94.94	1.69	med	1316916	Bacteria	Bacillota_A	Clostridia	Lachnospirales	Anaerotignaceae	Coprocola	Coprocola sp017888185	GCA_017888185.1	99.29	0.86	taxonomic classification defined by topology and ANI
ERR4835864_bin.19	cmag_309	ERZ12818851	GCA_946495975	166	97.32	0	med	2977857	Bacteria	Bacillota_A	Clostridia	Oscillospirales	Oscillospiraceae	Flavonifractor		N/A	N/A	N/A	taxonomic classification defined by topology and ANI
ERR4835864_bin.21	cmag_310	ERZ12818965	GCA_946496085	139	92.17	0.94	med	2598906	Bacteria	Bacillota_A	Clostridia	Oscillospirales	Butyricicoccaceae	Butyricicoccus		N/A	N/A	N/A	ANI
ERR4835864_bin.23	cmag_311	ERZ12818985	GCA_946500565	41	98.66	0	med	2364289	Bacteria	Bacillota	Bacilli	RF39	UBA660	Faecisoma	Faecisoma merdavium	GCA_018716405.1	97.66	0.75	taxonomic classification defined by topology and ANI
ERR4835864_bin.28	cmag_312	ERZ12818826	GCA_946498865	24	94.94	1.12	med	1225725	Bacteria	Cyanobacteriota	Vampirovibrionia	Gastranaerophilales	Gastranaerophilaceae	Stercorousia	Stercorousia faecigallinarum	GCA_000438175.1	98.15	0.87	taxonomic classification defined by topology and ANI
ERR4835864_bin.33	cmag_313	ERZ12818812	GCA_946496655	7	89.74	0	med	2073293	Bacteria	Bacillota_A	Clostridia	TANB77	CAG-508	Scatovivens	Scatovivens faecipullorum	GCA_900553685.1	98.71	0.91	taxonomic classification defined by topology and ANI
ERR4835864_bin.34	cmag_314	ERZ12818995	GCA_946497865	24	82.37	1.34	med	1812927	Bacteria	Bacteroidota	Bacteroidia	Bacteroidales	Bacteroidaceae	Bacteroides	Bacteroides congonensis	GCF_900130125.1	97.74	0.78	taxonomic classification defined by topology and ANI
ERR4835864_bin.40	cmag_315	ERZ12818861	GCA_946495895	41	97.93	0.11	med	6153813	Bacteria	Bacillota_A	Clostridia	Lachnospirales	Lachnospiraceae	Blautia_A	Blautia_A faecipullorum	GCA_019115125.1	99.89	0.93	taxonomic classification defined by topology and ANI
ERR4835866_bin.13	cmag_316	ERZ12818613	GCA_946499495	84	96.84	0	med	3685284	Bacteria	Bacillota_A	Clostridia	Christensenellales	UBA1242	Caccovivens		N/A	N/A	N/A	ANI
ERR4835866_bin.35	cmag_317	ERZ12818592	GCA_946500465	59	71.14	0	med	930665	Bacteria	Bacillota_A	Clostridia	Christensenellales	UBA1242	Caccovivens		N/A	N/A	N/A	taxonomic classification defined by topology and ANI
ERR4835866_bin.4	cmag_318	ERZ12819006	GCA_946497925	116	82.98	0	med	997233	Bacteria	Bacillota	Bacilli	RF39	UBA660	Onthousia		N/A	N/A	N/A	taxonomic classification defined by topology and ANI
ERR4835866_bin.40	cmag_319	ERZ12818793	GCA_946499595	102	82.67	0	med	1214690	Bacteria	Bacillota	Bacilli	RF39	UBA660	HGM10818		N/A	N/A	N/A	taxonomic novelty determined using RED
ERR4835867_bin.13	cmag_320	ERZ12818830	GCA_946499585	133	62.67	1.33	med	1011560	Bacteria	Bacteroidota	Bacteroidia	Bacteroidales	Bacteroidaceae	Phocaeicola	Phocaeicola dorei	GCF_013009555.1	99.15	0.82	taxonomic classification defined by topology and ANI
ERR4835868_bin.3	cmag_321	ERZ12818959	GCA_946496095	133	99.25	0.56	med	5636328	Bacteria	Bacillota_A	Clostridia	Christensenellales	Borkfalkiaceae	Borkfalkia		N/A	N/A	N/A	taxonomic classification defined by topology and ANI
ERR4835868_bin.6	cmag_322	ERZ12818844	GCA_946496185	97	91.45	0.83	med	1822435	Bacteria	Bacillota_A	Clostridia	Oscillospirales	Acutalibacteraceae	Acutalibacter	Acutalibacter sp904419785	GCA_904419785.1	98.96	0.96	taxonomic classification defined by topology and ANI
ERR4835869_bin.10	cmag_323	ERZ12818766	GCA_946499885	67	94.88	0	med	2142491	Bacteria	Bacillota_A	Clostridia	TANB77	CAG-508	CAG-273		N/A	N/A	N/A	taxonomic classification defined by topology and ANI
ERR4835869_bin.30	cmag_324	ERZ12818676	GCA_946500145	52	71.86	3.24	med	1668609	Bacteria	Bacillota_A	Clostridia	Lachnospirales	Lachnospiraceae	Mediterraneibacter	Mediterraneibacter merdavium	GCA_019118545.1	99.53	0.92	taxonomic classification defined by topology and ANI
ERR4835869_bin.4	cmag_325	ERZ12819102	GCA_946496285	98	94.02	0.58	med	3458225	Bacteria	Bacillota_A	Clostridia	Oscillospirales	Butyricicoccaceae	Butyricicoccus	Butyricicoccus sp900604335	GCF_900604335.1	98.17	0.91	taxonomic classification defined by topology and ANI
ERR4835869_bin.45	cmag_326	ERZ12818730	GCA_946499825	50	90.94	0	med	2340593	Bacteria	Bacillota_A	Clostridia	Lachnospirales	Lachnospiraceae	Enterocloster	Enterocloster excrementipullorum	GCA_019119575.1	98.88	0.91	taxonomic classification defined by topology and ANI
ERR4835869_bin.47	cmag_327	ERZ12818588	GCA_946498175	84	96.89	0	med	3482370	Bacteria	Bacillota	Bacilli	Lactobacillales	Lactobacillaceae	Lactobacillus		N/A	N/A	N/A	taxonomic classification defined by topology and ANI
ERR4835870_bin.17	cmag_328	ERZ12818822	GCA_946500455	81	73.92	0	med	1432499	Bacteria	Bacillota_A	Clostridia	Oscillospirales	Oscillospiraceae	Scatomorpha	Scatomorpha stercorigallinarum	GCA_018713375.1	97.08	0.74	taxonomic classification defined by topology and ANI
ERR4835871_bin.25	cmag_329	ERZ12818625	GCA_946498035	190	82.66	0.89	med	1840231	Bacteria	Bacillota_A	Clostridia	Oscillospirales	Ruminococcaceae	Merdivicinus	Merdivicinus intestinigallinarum	GCA_018713335.1	98.96	0.9	taxonomic classification defined by topology and ANI
ERR4835871_bin.4	cmag_330	ERZ12818868	GCA_946498385	45	98.66	0	med	2904326	Bacteria	Bacillota_A	Clostridia	Christensenellales	Borkfalkiaceae	Borkfalkia	Borkfalkia excrementipullorum	GCA_019115565.1	98.27	0.88	taxonomic classification defined by topology and ANI
ERR4835932_bin.29	cmag_331	ERZ12819068	GCA_946496455	75	85.75	0.25	med	2512031	Bacteria	Cyanobacteriota	Vampirovibrionia	Gastranaerophilales	Gastranaerophilaceae	Scatenecus		N/A	N/A	N/A	ANI
ERR4835932_bin.32	cmag_332	ERZ12818936	GCA_946499005	28	89.74	0.85	med	1987863	Bacteria	Campylobacterota	Campylobacteria	Campylobacterales	Helicobacteraceae	Helicobacter_D	Helicobacter_D pullorum	GCF_008801855.1	97.95	0.9	taxonomic classification defined by topology and ANI
ERR4835932_bin.7	cmag_333	ERZ12819065	GCA_946497355	25	99.82	0	med	1822282	Bacteria	Cyanobacteriota	Vampirovibrionia	Gastranaerophilales	Gastranaerophilaceae	Scatousia		N/A	N/A	N/A	taxonomic classification defined by topology and ANI
ERR4835933_bin.1	cmag_334	ERZ12818914	GCA_946495655	66	89.74	0.85	med	2017682	Bacteria	Bacillota_A	Clostridia	TANB77	CAG-508	CAG-273		N/A	N/A	N/A	taxonomic classification defined by topology and ANI
ERR4835934_bin.22	cmag_335	ERZ12819089	GCA_946497055	51	69.51	3.24	med	1554345	Bacteria	Bacillota_A	Clostridia	Oscillospirales	Ruminococcaceae	Faecalibacterium	Faecalibacterium sp002160895	GCF_002160895.1	97.23	0.87	taxonomic classification defined by topology and ANI
ERR4835934_bin.5	cmag_336	ERZ12818917	GCA_946496385	120	94.39	0.68	med	2696597	Bacteria	Cyanobacteriota	Vampirovibrionia	Gastranaerophilales	CAJFVJ01	Adamsella		N/A	N/A	N/A	taxonomic classification defined by topology and ANI
ERR4835935_bin.24	cmag_337	ERZ12818832	GCA_946499935	28	92.31	0.85	high	2129346	Bacteria	Bacillota_A	Clostridia	Lachnospirales	Lachnospiraceae	Mediterraneibacter	Mediterraneibacter stercorigallinarum	GCA_019116185.1	98.65	0.82	taxonomic classification defined by topology and ANI
ERR4835935_bin.42	cmag_338	ERZ12818673	GCA_946500165	128	92.9	0.64	med	2721224	Bacteria	Bacillota_A	Clostridia	Oscillospirales	Butyricicoccaceae	Agathobaculum	Agathobaculum stercoravium	GCA_019113065.1	98.44	0.9	taxonomic classification defined by topology and ANI
ERR4835990_bin.24	cmag_339	ERZ12819064	GCA_946496225	50	99.33	0	med	2734330	Bacteria	Bacillota_A	Clostridia	Christensenellales	Borkfalkiaceae	Borkfalkia	Borkfalkia sp904373255	GCA_904373255.1	97.73	0.89	taxonomic classification defined by topology and ANI
ERR4835990_bin.26	cmag_340	ERZ12818702	GCA_946498015	46	94.76	0.08	med	2599179	Bacteria	Bacillota_A	Clostridia	TANB77	CAG-508	CAG-273		N/A	N/A	N/A	taxonomic classification defined by topology and ANI
ERR4835990_bin.33	cmag_341	ERZ12819109	GCA_946500735	23	78.01	0.78	med	1709442	Bacteria	Bacillota_A	Clostridia	Lachnospirales	Lachnospiraceae	Blautia		N/A	N/A	N/A	taxonomic classification defined by topology and ANI
ERR4835990_bin.4	cmag_342	ERZ12819074	GCA_946499075	353	60	0	med	2214018	Bacteria	Bacillota_A	Clostridia	Christensenellales	Borkfalkiaceae	Borkfalkia	Borkfalkia sp017886895	GCA_017886895.1	98.2	0.89	taxonomic classification defined by topology and ANI
ERR4835991_bin.6	cmag_343	ERZ12818905	GCA_946500415	49	94.76	0.03	med	1867601	Bacteria	Bacillota_A	Clostridia	Oscillospirales	Ruminococcaceae	Egerieicola		N/A	N/A	N/A	taxonomic classification defined by topology and ANI
ERR4835993_bin.14	cmag_344	ERZ12818850	GCA_946500245	277	78.98	1.12	med	1701093	Bacteria	Bacillota_A	Clostridia	Lachnospirales	Lachnospiraceae			N/A	N/A	N/A	taxonomic novelty determined using RED
ERR4835993_bin.35	cmag_345	ERZ12818633	GCA_946499565	127	94.09	0.21	med	2976721	Bacteria	Bacillota_A	Clostridia	Lachnospirales	Lachnospiraceae	Eisenbergiella	Eisenbergiella merdigallinarum	GCA_019119355.1	99.85	0.87	taxonomic classification defined by topology and ANI
ERR4835993_bin.38	cmag_346	ERZ12818567	GCA_946500975	108	98.85	0.19	med	3327247	Bacteria	Bacillota_A	Clostridia	Christensenellales	Borkfalkiaceae	Coproplasma	Coproplasma stercoravium	GCA_018713165.1	98.15	0.89	taxonomic classification defined by topology and ANI
ERR4835994_bin.28	cmag_347	ERZ12818690	GCA_946498285	51	95.16	0	med	1912091	Bacteria	Bacillota_A	Clostridia	Oscillospirales	Oscillospiraceae	Dysosmobacter	Dysosmobacter excrementavium	GCA_019118505.1	99.24	0.88	taxonomic classification defined by topology and ANI
ERR4835994_bin.32	cmag_348	ERZ12818876	GCA_946498365	215	76.97	2.68	med	1922889	Bacteria	Bacillota	Bacilli	RF39	UBA660	Faecenecus	Faecenecus gallistercoris	GCA_003149915.1	97.69	0.79	taxonomic classification defined by topology and ANI
ERR4835994_bin.4	cmag_349	ERZ12818827	GCA_946499875	67	97.33	0.24	med	1668997	Bacteria	Bacillota_A	Clostridia	Lachnospirales	Lachnospiraceae	Mediterraneibacter	Mediterraneibacter excrementigallinarum_A	GCA_019120075.1	98.52	0.76	taxonomic classification defined by topology and ANI
ERR4835995_bin.4	cmag_350	ERZ12819098	GCA_946498645	101	96.42	1.61	med	3364244	Bacteria	Bacillota_A	Clostridia	Christensenellales	UBA1242	Caccovivens		N/A	N/A	N/A	taxonomic classification defined by topology and ANI
ERR4835995_bin.52	cmag_351	ERZ12818791	GCA_946498115	15	78.65	0	med	816127	Bacteria	Bacillota_A	Clostridia	Christensenellales	CAG-74	Egerieenecus	Egerieenecus merdigallinarum	GCA_900553295.1	98.24	0.9	taxonomic classification defined by topology and ANI
ERR4835995_bin.58	cmag_352	ERZ12818771	GCA_946499765	151	99.85	0.81	med	2927887	Bacteria	Bacillota_A	Clostridia	Oscillospirales	Ruminococcaceae	Faecivivens	Faecivivens stercorigallinarum	GCA_018715465.1	98	0.9	taxonomic classification defined by topology and ANI
ERR4835996_bin.41	cmag_353	ERZ12818623	GCA_946495835	140	97.69	0.67	med	2779708	Bacteria	Bacillota	Bacilli	RF39	UBA660	Coprosoma	Coprosoma intestinipullorum	GCA_018713045.1	97.26	0.73	taxonomic classification defined by topology and ANI
ERR4835996_bin.8	cmag_354	ERZ12818603	GCA_946497555	59	92.7	1.12	med	1342457	Bacteria	Bacillota_A	Clostridia	Christensenellales	Borkfalkiaceae	Borkfalkia	Borkfalkia faecipullorum	GCA_019114245.1	98.49	0.92	taxonomic classification defined by topology and ANI
ERR4836027_bin.10	cmag_355	ERZ12818926	GCA_946500765	84	94.54	0	med	2068543	Bacteria	Bacillota	Bacilli	Erysipelotrichales	Coprobacillaceae	Massiliomicrobiota	Massiliomicrobiota sp002160865	GCF_002160865.1	98.59	0.93	taxonomic classification defined by topology and ANI
ERR4836027_bin.15	cmag_356	ERZ12818900	GCA_946500265	162	98.5	0.13	med	2227859	Bacteria	Bacillota_A	Clostridia	TANB77	CAG-508	CAG-273		N/A	N/A	N/A	taxonomic classification defined by topology and ANI
ERR4836027_bin.2	cmag_357	ERZ12818741	GCA_946498725	50	69.16	1.23	med	1574477	Bacteria	Bacillota	Bacilli	RF39	UBA660	Onthocola_B	Onthocola_B stercoravium	GCA_018711775.1	97.83	0.81	taxonomic classification defined by topology and ANI
ERR4836027_bin.29	cmag_358	ERZ12818674	GCA_946496765	78	92.7	1.28	med	1542296	Bacteria	Bacillota_A	Clostridia	TANB77	CAG-508	CAG-273		N/A	N/A	N/A	taxonomic classification defined by topology and ANI
ERR4836028_bin.15	cmag_359	ERZ12818957	GCA_946500575	67	72.22	1.42	med	1220498	Bacteria	Bacillota_A	Clostridia	Christensenellales	Borkfalkiaceae	Gallimonas	Gallimonas sp017887095	GCA_017887095.1	98.64	0.92	taxonomic classification defined by topology and ANI
ERR4836028_bin.18	cmag_360	ERZ12818920	GCA_946497105	58	94.35	0.03	med	2154090	Bacteria	Bacillota_A	Clostridia	TANB77	CAG-508	CAG-269		N/A	N/A	N/A	taxonomic classification defined by topology and ANI
ERR4836028_bin.8	cmag_361	ERZ12818596	GCA_946500825	41	75.55	02.01	med	2072233	Bacteria	Bacillota_A	Clostridia	Lachnospirales	Lachnospiraceae	Mediterraneibacter	Mediterraneibacter faecavium	GCA_019119995.1	98.71	0.89	taxonomic classification defined by topology and ANI
ERR4836036_bin.3	cmag_362	ERZ12818855	GCA_946495525	79	97.47	2.46	med	3258601	Bacteria	Bacillota	Bacilli	RF39	UBA660	Faecenecus		N/A	N/A	N/A	taxonomic classification defined by topology and ANI
ERR4836036_bin.31	cmag_363	ERZ12818591	GCA_946500775	92	82.89	0	med	1049915	Bacteria	Cyanobacteriota	Vampirovibrionia	Gastranaerophilales	Gastranaerophilaceae	SIG32		N/A	N/A	N/A	taxonomic classification defined by topology and ANI
ERR4836036_bin.37	cmag_364	ERZ12818840	GCA_946499785	39	82.91	0	med	1609023	Bacteria	Bacillota_A	Clostridia	Oscillospirales	Acutalibacteraceae	Caccousia	Caccousia avicola	GCA_018712435.1	98.17	0.9	taxonomic classification defined by topology and ANI
ERR4836036_bin.41	cmag_365	ERZ12818849	GCA_946499625	130	100	0	med	3119853	Bacteria	Bacillota_A	Clostridia	TANB77	CAG-465	RGIG5622		N/A	N/A	N/A	taxonomic novelty determined using RED
ERR4836036_bin.47	cmag_366	ERZ12818852	GCA_946499715	23	77.02	2.1	med	1518545	Bacteria	Bacillota_A	Clostridia	TANB77	CAG-508	CAG-273		N/A	N/A	N/A	taxonomic classification defined by topology and ANI
ERR4836036_bin.5	cmag_367	ERZ12818722	GCA_946496055	71	67.59	0.39	med	1280196	Bacteria	Bacillota_A	Clostridia	TANB77	CAG-508	Scatovivens		N/A	N/A	N/A	taxonomic classification defined by topology and ANI
ERR4836037_bin.21	cmag_368	ERZ12818629	GCA_946499445	31	75.77	2.68	med	1522655	Bacteria	Bacteroidota	Bacteroidia	Bacteroidales	Rikenellaceae	Alistipes	Alistipes cottocaccae	GCF_002161445.1	98.29	0.9	taxonomic classification defined by topology and ANI
ERR4836037_bin.28	cmag_369	ERZ12818846	GCA_946499855	40	100	0.48	med	2996059	Bacteria	Bacillota_A	Clostridia	Christensenellales	Borkfalkiaceae	Scatosoma	Scatosoma pullistercoris	GCA_018714725.1	98.78	0.96	taxonomic classification defined by topology and ANI
ERR4836885_bin.19	cmag_370	ERZ12818982	GCA_946498775	73	96.77	0	med	2301458	Bacteria	Bacillota_A	Clostridia	Oscillospirales	Ruminococcaceae	Merdivicinus	Merdivicinus intestinavium	GCA_018713245.1	98.92	0.77	taxonomic classification defined by topology and ANI
ERR4836885_bin.39	cmag_371	ERZ12818715	GCA_946497605	326	86.39	1.34	med	2537235	Bacteria	Bacillota	Bacilli	Erysipelotrichales	Erysipelotrichaceae	Merdibacter	Merdibacter merdigallinarum	GCA_019118705.1	98.47	0.81	taxonomic classification defined by topology and ANI
ERR4836886_bin.12	cmag_372	ERZ12819056	GCA_946497675	121	97.17	0	med	1896656	Bacteria	Bacillota_A	Clostridia	Oscillospirales	Acutalibacteraceae	Fimenecus	Fimenecus excrementavium	GCA_018712805.1	98.13	0.94	taxonomic classification defined by topology and ANI
ERR4836886_bin.36	cmag_373	ERZ12818839	GCA_946498345	14	98.66	0	med	2059979	Bacteria	Bacillota_A	Clostridia	Oscillospirales	Oscillospiraceae	Avoscillospira_A	Avoscillospira_A avistercoris	GCA_018716875.1	98.31	0.85	taxonomic classification defined by topology and ANI
ERR4836886_bin.6	cmag_374	ERZ12818862	GCA_946499275	131	97.33	0.67	med	2531639	Bacteria	Bacillota_A	Clostridia	Oscillospirales	Acutalibacteraceae	Avimonas		N/A	N/A	N/A	taxonomic classification defined by topology and ANI
ERR4836886_bin.9	cmag_375	ERZ12818782	GCA_946496515	90	96.43	2.91	med	2509339	Bacteria	Bacillota_A	Clostridia	Oscillospirales	Ruminococcaceae	Gemmiger		N/A	N/A	N/A	taxonomic classification defined by topology and ANI
ERR4836887_bin.32	cmag_376	ERZ12819001	GCA_946500745	116	58.13	0	med	1483614	Bacteria	Bacillota_A	Clostridia	TANB77	CAG-508	CAG-273		N/A	N/A	N/A	taxonomic classification defined by topology and ANI
ERR4836887_bin.35	cmag_377	ERZ12818691	GCA_946496495	93	75.21	1.23	med	1506817	Bacteria	Bacillota_A	Clostridia	TANB77	CAG-508	CAG-273		N/A	N/A	N/A	taxonomic classification defined by topology and ANI
ERR4836887_bin.5	cmag_378	ERZ12818624	GCA_946495875	29	77.23	0.22	med	1543262	Bacteria	Bacillota_A	Clostridia	Christensenellales	UBA1242	Caccovivens		N/A	N/A	N/A	taxonomic classification defined by topology and ANI
ERR4836887_bin.54	cmag_379	ERZ12818767	GCA_946497475	64	79.91	0	med	1131316	Bacteria	Bacillota_A	Clostridia	Oscillospirales	Ruminococcaceae	Faecalibacterium	Faecalibacterium gallistercoris	GCA_019116585.1	97.92	0.8	taxonomic classification defined by topology and ANI
ERR4836888_bin.14	cmag_380	ERZ12818670	GCA_946499985	248	97.28	0.11	med	3244311	Bacteria	Bacillota_A	Clostridia	TANB77	CAG-508	CAG-793		N/A	N/A	N/A	taxonomic classification defined by topology and ANI
ERR4836888_bin.30	cmag_381	ERZ12818888	GCA_946498905	44	77.12	3.24	med	1697654	Bacteria	Bacillota_A	Clostridia	Christensenellales	CAG-552	Protoclostridium	Protoclostridium gallicola	GCF_904387375.1	98.2	0.89	taxonomic classification defined by topology and ANI
ERR4836889_bin.13	cmag_382	ERZ12818738	GCA_946499925	53	93.12	0.86	med	1783074	Bacteria	Pseudomonadota	GammaPseudomonadota	Burkholderiales	Burkholderiaceae	Parasutterella	Parasutterella gallistercoris	GCA_000980495.1	99.27	0.92	taxonomic classification defined by topology and ANI
ERR4836889_bin.41	cmag_383	ERZ12818602	GCA_946500815	99	100	0	med	2285586	Bacteria	Bacillota_A	Clostridia	Christensenellales	Borkfalkiaceae	Borkfalkia		N/A	N/A	N/A	ANI
ERR4836889_bin.9	cmag_384	ERZ12819081	GCA_946498505	201	88.22	1.37	med	2072116	Bacteria	Bacillota	Bacilli	RF39	UBA660	Ventrenecus	Ventrenecus stercoripullorum	GCA_018712835.1	97.65	0.8	taxonomic classification defined by topology and ANI
ERR4836908_bin.15	cmag_385	ERZ12818777	GCA_946496965	90	89.78	0.56	med	1199736	Bacteria	Bacillota_A	Clostridia	Christensenellales	Borkfalkiaceae	Borkfalkia	Borkfalkia faecigallinarum	GCA_019114625.1	98.03	0.82	taxonomic classification defined by topology and ANI
ERR4836908_bin.3	cmag_386	ERZ12818703	GCA_946496375	167	52.83	0	med	942783	Bacteria	Bacillota_B	Dehalobacteriia	UBA4068	UBA5755	Avidehalobacter	Avidehalobacter gallistercoris	GCA_018715045.1	99.91	0.95	taxonomic classification defined by topology and ANI
ERR4836908_bin.35	cmag_387	ERZ12818680	GCA_946499945	26	85.46	0.6	med	1519461	Bacteria	Bacillota_A	Clostridia	TANB77	CAG-508			N/A	N/A	N/A	taxonomic novelty determined using RED
ERR4836908_bin.42	cmag_388	ERZ12818707	GCA_946498085	25	78.01	2.24	med	1727870	Bacteria	Bacillota_A	Clostridia	Christensenellales	UBA1242	Onthoplasma		N/A	N/A	N/A	taxonomic classification defined by topology and ANI
ERR4836908_bin.47	cmag_389	ERZ12818678	GCA_946497725	98	73.93	1.1	med	743494	Bacteria	Bacillota_A	Clostridia	TANB77	CAG-508	CAG-273		N/A	N/A	N/A	taxonomic classification defined by topology and ANI
ERR4836908_bin.48	cmag_390	ERZ12819009	GCA_946500685	66	75.88	4.76	med	1133234	Bacteria	Bacillota_A	Clostridia	TANB77	CAG-508	Scatovivens		N/A	N/A	N/A	taxonomic classification defined by topology and ANI
ERR4836908_bin.60	cmag_391	ERZ12819033	GCA_946498805	31	70.89	04.04	med	1524031	Bacteria	Bacteroidota	Bacteroidia	Bacteroidales	Rikenellaceae	Alistipes	Alistipes merdavium	GCA_900544265.1	98.25	0.93	taxonomic classification defined by topology and ANI
ERR4836913_bin.14	cmag_392	ERZ12818616	GCA_946495545	48	94.42	0	med	2061977	Bacteria	Bacteroidota	Bacteroidia	Bacteroidales	Rikenellaceae	Alistipes	Alistipes avicola	GCA_019118565.1	99.55	0.94	taxonomic classification defined by topology and ANI
ERR4836913_bin.18	cmag_393	ERZ12818634	GCA_946497755	29	99.52	0	med	1848010	Bacteria	Bacteroidota	Bacteroidia	Bacteroidales	Bacteroidaceae	Bacteroides	Bacteroides eggerthii	GCF_000155815.1	98.86	0.86	taxonomic classification defined by topology and ANI
ERR4836913_bin.8	cmag_394	ERZ12818886	GCA_946499235	417	60.69	0	med	2904563	Bacteria	Pseudomonadota	GammaPseudomonadota	Burkholderiales	Burkholderiaceae	Aphodousia		N/A	N/A	N/A	taxonomic classification defined by topology and ANI
ERR4836918_bin.11	cmag_395	ERZ12818806	GCA_946497415	23	98.02	0	med	1755280	Bacteria	Campylobacterota	Campylobacteria	Campylobacterales	Campylobacteraceae	Campylobacter_D	Campylobacter_D jejuni	GCF_001457695.1	97.65	0.94	taxonomic classification defined by topology and ANI
ERR4836918_bin.17	cmag_396	ERZ12818946	GCA_946496915	31	99.56	0	med	1605230	Bacteria	Bacillota_A	Clostridia	TANB77	CAG-508	CAG-269		N/A	N/A	N/A	ANI
ERR4836921_bin.30	cmag_397	ERZ12818987	GCA_946497115	112	77.34	0.78	med	1912329	Bacteria	Bacillota_A	Clostridia	Christensenellales	Borkfalkiaceae	Scatosoma	Scatosoma pullicola	GCA_018712725.1	98.41	0.8	taxonomic classification defined by topology and ANI
ERR4836924_bin.33	cmag_398	ERZ12818643	GCA_946496665	153	95.97	0.81	med	2343549	Bacteria	Bacillota	Bacilli	RF39	UBA660	Ventrenecus		N/A	N/A	N/A	taxonomic classification defined by topology and ANI
ERR4836924_bin.7	cmag_399	ERZ12818747	GCA_946498125	97	87.91	1.85	med	1204580	Bacteria	Bacillota_A	Clostridia	TANB77	CAG-508	CAG-269	CAG-269 sp904384205	GCA_904384205.1	97.37	0.85	taxonomic classification defined by topology and ANI
ERR4836925_bin.12	cmag_400	ERZ12818838	GCA_946499845	107	77.05	2.5	med	2012951	Bacteria	Bacillota_A	Clostridia	Lachnospirales	Lachnospiraceae	Mediterraneibacter	Mediterraneibacter excrementavium	GCA_019120275.1	97.89	0.87	taxonomic classification defined by topology and ANI
ERR4836925_bin.17	cmag_401	ERZ12818929	GCA_946497135	221	84.47	1.75	med	1950364	Bacteria	Bacillota	Bacilli	RF39	UBA660	Faecimonas	Faecimonas intestinavium	GCA_900554305.1	98.75	0.92	taxonomic classification defined by topology and ANI
ERR4836925_bin.9	cmag_402	ERZ12818877	GCA_946497175	31	95.22	2.41	med	1574985	Bacteria	Cyanobacteriota	Vampirovibrionia	Gastranaerophilales	Gastranaerophilaceae	Limenecus		N/A	N/A	N/A	taxonomic classification defined by topology and ANI
ERR4836926_bin.106	cmag_403	ERZ12819067	GCA_946496345	57	88.03	0.85	med	2071361	Bacteria	Bacillota_A	Clostridia	Oscillospirales	Ruminococcaceae	Anaerotruncus	Anaerotruncus colihominis	GCF_000154565.1	99.01	0.94	taxonomic classification defined by topology and ANI
ERR4836926_bin.107	cmag_404	ERZ12818799	GCA_946498885	61	95.97	0	med	2630508	Bacteria	Bacillota_A	Clostridia	TANB77	CAG-508	CAG-269		N/A	N/A	N/A	taxonomic classification defined by topology and ANI
ERR4836926_bin.25	cmag_405	ERZ12818640	GCA_946499515	151	69.32	3.71	med	1632989	Bacteria	Bacillota_A	Clostridia	Oscillospirales	Ruminococcaceae	Negativibacillus	Negativibacillus massiliensis	GCF_900148495.1	97.27	0.95	taxonomic classification defined by topology and ANI
ERR4836926_bin.28	cmag_406	ERZ12818775	GCA_946497325	99	97.99	02.01	med	2490705	Bacteria	Bacillota_A	Clostridia	Oscillospirales	Oscillospiraceae	Enterenecus	Enterenecus sp905210385	GCA_905210385.1	97.3	0.68	taxonomic classification defined by topology and ANI
ERR4836926_bin.3	cmag_407	ERZ12818706	GCA_946498665	154	80.85	1.45	med	2155826	Bacteria	Bacillota_A	Clostridia	Oscillospirales	Oscillospiraceae	Scatomorpha	Scatomorpha pullicola	GCA_900543085.1	97.67	0.81	taxonomic classification defined by topology and ANI
ERR4836926_bin.42	cmag_408	ERZ12818705	GCA_946497965	279	86.31	0.74	med	2312027	Bacteria	Bacillota_A	Clostridia	Oscillospirales	Oscillospiraceae	Heteroscilispira	Heteroscilispira lomanii	GCF_904419385.1	98.47	0.88	taxonomic classification defined by topology and ANI
ERR4836926_bin.49	cmag_409	ERZ12818934	GCA_946500985	250	85.73	0	med	1577228	Bacteria	Bacillota	Bacilli	Erysipelotrichales	Coprobacillaceae	Massiliomicrobiota	Massiliomicrobiota merdigallinarum	GCF_002160815.1	97.83	0.8	taxonomic classification defined by topology and ANI
ERR4836926_bin.59	cmag_410	ERZ12819020	GCA_946498965	88	100	0.13	med	2669510	Bacteria	Bacillota_A	Clostridia	Oscillospirales	Ruminococcaceae	Faecivivens		N/A	N/A	N/A	taxonomic classification defined by topology and ANI
ERR4836926_bin.71	cmag_411	ERZ12818925	GCA_946499285	107	97.99	1.79	med	2731431	Bacteria	Bacillota_A	Clostridia	Oscillospirales	Ruminococcaceae	Ruthenibacterium		N/A	N/A	N/A	ANI
ERR4836926_bin.83	cmag_412	ERZ12818641	GCA_946497485	189	91.92	0	med	2474169	Bacteria	Bacillota_A	Clostridia	Oscillospirales	Acutalibacteraceae	UBA737		N/A	N/A	N/A	ANI
ERR4836928_bin.17	cmag_413	ERZ12818966	GCA_946500675	108	96.98	0.67	med	2795255	Bacteria	Bacillota_A	Clostridia	TANB77	CAG-508	CAG-269		N/A	N/A	N/A	taxonomic classification defined by topology and ANI
ERR4836928_bin.22	cmag_414	ERZ12818801	GCA_946496475	77	79.06	0.67	med	1603129	Bacteria	Bacillota_A	Clostridia	TANB77	CAG-508	CAG-269		N/A	N/A	N/A	ANI
ERR4836928_bin.27	cmag_415	ERZ12818784	GCA_946499915	102	71.21	2.63	med	1527168	Bacteria	Bacteroidota	Bacteroidia	Bacteroidales	Bacteroidaceae	Bacteroides	Bacteroides togonis	GCF_900130135.1	97.35	0.88	taxonomic classification defined by topology and ANI
ERR4836928_bin.7	cmag_416	ERZ12818939	GCA_946500535	54	94.93	0.63	med	3170969	Bacteria	Bacteroidota	Bacteroidia	Bacteroidales	Bacteroidaceae	Phocaeicola	Phocaeicola sp900540105	GCF_016900695.1	98.97	0.94	taxonomic classification defined by topology and ANI
ERR4836928_bin.9	cmag_417	ERZ12818973	GCA_946500915	55	94.65	0	med	2962043	Bacteria	Pseudomonadota	GammaPseudomonadota	Burkholderiales	Burkholderiaceae	Aphodousia	Aphodousia sp900544345	GCA_900544345.1	96.88	0.8	taxonomic classification defined by topology and ANI
ERR4836929_bin.13	cmag_418	ERZ12818910	GCA_946498755	88	92.22	02.03	med	1918010	Bacteria	Bacillota_A	Clostridia	Lachnospirales	Lachnospiraceae	Blautia	Blautia pullistercoris	GCA_019114545.1	99.05	0.88	taxonomic classification defined by topology and ANI
ERR4836929_bin.8	cmag_419	ERZ12818882	GCA_946500355	58	99.36	0	med	3566790	Bacteria	Bacillota_A	Clostridia	Lachnospirales	Lachnospiraceae	Lachnoclostridium_B	Lachnoclostridium_B sp000765215	GCF_000765215.1	98.23	0.89	taxonomic classification defined by topology and ANI
ERR4836930_bin.26	cmag_420	ERZ12818923	GCA_946496565	85	94.48	3.7	med	2874913	Bacteria	Bacteroidota	Bacteroidia	Bacteroidales	Barnesiellaceae	Barnesiella	Barnesiella merdigallinarum	GCF_002159975.1	98.6	0.92	taxonomic classification defined by topology and ANI
ERR4836932_bin.6	cmag_421	ERZ12819018	GCA_946500655	35	99.6	0	med	2975661	Bacteria	Desulfobacterota_I	Desulfovibrionia	Desulfovibrionales	Desulfovibrionaceae	Mailhella	Mailhella excrementigallinarum	GCA_003150275.1	99.43	0.87	taxonomic classification defined by topology and ANI
ERR4836934_bin.21	cmag_422	ERZ12818604	GCA_946496175	186	96.73	0.59	med	3530376	Bacteria	Bacteroidota	Bacteroidia	Bacteroidales	Bacteroidaceae	Bacteroides	Bacteroides clarus	GCF_900129655.1	98.61	0.83	taxonomic classification defined by topology and ANI
ERR4836934_bin.35	cmag_423	ERZ12818584	GCA_946495475	38	96.55	0	med	3491845	Bacteria	Bacteroidota	Bacteroidia	Bacteroidales	Coprobacteraceae	Coprobacter	Coprobacter secundus	GCA_000803105.1	98.68	0.86	taxonomic classification defined by topology and ANI
ERR4836935_bin.21	cmag_424	ERZ12818824	GCA_946500065	539	60.01	1.76	med	2374476	Bacteria	Bacteroidota	Bacteroidia	Bacteroidales	Marinifilaceae	Butyricimonas	Butyricimonas faecavium	GCA_019117165.1	99.77	0.93	taxonomic classification defined by topology and ANI
ERR4836935_bin.26	cmag_425	ERZ12818665	GCA_946497235	65	99.46	0	med	3863742	Bacteria	Bacillota_A	Clostridia	Christensenellales	UBA1242	Caccovivens		N/A	N/A	N/A	taxonomic classification defined by topology and ANI
ERR4836936_bin.13	cmag_426	ERZ12818644	GCA_946499525	11	75.27	0.81	med	1219035	Bacteria	Bacillota_A	Clostridia	Lachnospirales	Lachnospiraceae	Eisenbergiella	Eisenbergiella sp904392525	GCA_904392525.1	97.2	0.87	taxonomic classification defined by topology and ANI
ERR4836936_bin.17	cmag_427	ERZ12818655	GCA_946500055	132	98.28	1.68	med	4813485	Bacteria	Bacillota_A	Clostridia	Lachnospirales	Lachnospiraceae	Mediterraneibacter	Mediterraneibacter sp900761655	GCA_900761655.1	98.59	0.91	taxonomic classification defined by topology and ANI
ERR4836937_bin.12	cmag_428	ERZ12818617	GCA_946499205	143	92.21	0.29	med	3326986	Bacteria	Bacillota	Bacilli	RF39	UBA660	Coprosoma	Coprosoma sp000432855	GCA_000432855.1	98.15	0.9	taxonomic classification defined by topology and ANI
ERR4836937_bin.2	cmag_429	ERZ12819008	GCA_946498765	35	89.89	1.12	med	1140036	Bacteria	Actinomycetota	Coriobacteriia	Coriobacteriales	Atopobiaceae	Thermophilibacter	Thermophilibacter excrementavium	GCA_002305805.1	96.84	0.91	taxonomic classification defined by topology and ANI
ERR4836937_bin.35	cmag_431	ERZ12819007	GCA_946496155	113	90.89	0.4	med	1752047	Bacteria	Bacillota_A	Clostridia	Christensenellales	Borkfalkiaceae	Borkfalkia	Borkfalkia avicola	GCA_900761665.1	98.25	0.85	taxonomic classification defined by topology and ANI
ERR4836937_bin.38	cmag_432	ERZ12818911	GCA_946495715	23	97.18	0.81	high	1712317	Bacteria	Actinomycetota	Coriobacteriia	Coriobacteriales	Atopobiaceae	Thermophilibacter		N/A	N/A	N/A	taxonomic classification defined by topology and ANI
ERR4836937_bin.47	cmag_433	ERZ12818657	GCA_946499485	64	93.95	0.05	med	2479053	Bacteria	Actinomycetota	Coriobacteriia	Coriobacteriales	Coriobacteriaceae	Enorma	Enorma massiliensis	GCF_000311845.1	97.29	0.87	taxonomic classification defined by topology and ANI
ERR4836937_bin.7	cmag_434	ERZ12819110	GCA_946499125	115	93.04	0.81	med	2155347	Bacteria	Bacillota_A	Clostridia	Christensenellales	CAG-74	Pullichristensenella	Pullichristensenella excrementipullorum	GCA_900754775.1	95.78	0.59	taxonomic classification defined by topology and ANI
ERR4836937_bin.9	cmag_435	ERZ12819010	GCA_946498545	37	99.19	0.81	med	2288629	Bacteria	Bacillota	Bacilli	RF39	UBA660	Onthocola_B	Onthocola_B sp900546715	GCA_900546715.1	97.62	0.76	taxonomic classification defined by topology and ANI
ERR4836938_bin.15	cmag_436	ERZ12818756	GCA_946496365	343	66.83	01.08	med	1580747	Bacteria	Bacillota_A	Clostridia	Christensenellales	CAG-552	UMGS1795	UMGS1795 sp900553555	GCA_900553555.1	98.82	0.96	taxonomic classification defined by topology and ANI
ERR4836938_bin.26	cmag_437	ERZ12818654	GCA_946499675	70	89.85	1.12	med	1373720	Bacteria	Bacteroidota	Bacteroidia	Bacteroidales	Barnesiellaceae	Barnesiella_A	Barnesiella_A sp900538705	GCA_900538705.1	98.58	0.94	taxonomic classification defined by topology and ANI
ERR4836938_bin.48	cmag_438	ERZ12818762	GCA_946499805	35	89.6	0	med	1787766	Bacteria	Bacillota_A	Clostridia	Christensenellales	CAG-552	UBA10677	UBA10677 sp900543755	GCA_900543755.1	98.66	0.91	taxonomic classification defined by topology and ANI
ERR4836939_bin.20	cmag_439	ERZ12818628	GCA_946495805	23	99.25	0	med	2502710	Bacteria	Bacteroidota	Bacteroidia	Bacteroidales	Rikenellaceae	Alistipes	Alistipes merdipullorum	GCA_900546065.1	97.84	0.89	taxonomic classification defined by topology and ANI
ERR4836939_bin.30	cmag_440	ERZ12818601	GCA_946497615	63	92.51	0	med	2154164	Bacteria	Cyanobacteriota	Vampirovibrionia	Gastranaerophilales	Gastranaerophilaceae	Scatousia	Scatousia sp000431315	GCA_000431315.1	99.02	0.9	taxonomic classification defined by topology and ANI
ERR4836939_bin.40	cmag_441	ERZ12818932	GCA_946497215	43	96.15	0.48	med	2451899	Bacteria	Bacillota_A	Clostridia	Oscillospirales	Ruminococcaceae	HGM13222		N/A	N/A	N/A	taxonomic classification defined by topology and ANI
ERR4836940_bin.16	cmag_442	ERZ12819073	GCA_946496615	77	92	1.71	med	2164652	Bacteria	Actinomycetota	Coriobacteriia	Coriobacteriales	Coriobacteriaceae	Limicola	Limicola stercorigallinarum	GCA_018711625.1	96.14	0.89	taxonomic classification defined by topology and ANI
ERR4836940_bin.30	cmag_443	ERZ12818605	GCA_946497775	269	90.98	0.02	med	2584013	Bacteria	Bacillota_A	Clostridia	TANB77	CAG-508	UMGS1864		N/A	N/A	N/A	taxonomic classification defined by topology and ANI
ERR4836940_bin.4	cmag_444	ERZ12818941	GCA_946496955	60	99.6	0	med	2136201	Bacteria	Bacillota_A	Clostridia	Christensenellales	CAG-552	Protoclostridium	Protoclostridium sp900761765	GCA_900761765.1	97.97	0.79	taxonomic classification defined by topology and ANI
ERR4836941_bin.10	cmag_445	ERZ12818711	GCA_946497535	65	76.55	0.35	med	1460140	Bacteria	Bacteroidota	Bacteroidia	Bacteroidales	Bacteroidaceae	Phocaeicola	Phocaeicola excrementipullorum	GCA_900546095.1	98.61	0.84	taxonomic classification defined by topology and ANI
ERR4836941_bin.22	cmag_446	ERZ12818864	GCA_946495855	191	86.32	1.37	med	1623273	Bacteria	Bacillota_A	Clostridia	Oscillospirales	Ruminococcaceae	Faecivivens		N/A	N/A	N/A	taxonomic classification defined by topology and ANI
ERR4836941_bin.42	cmag_447	ERZ12818789	GCA_946496825	87	96.05	0	med	3351159	Bacteria	Bacillota_A	Clostridia	Oscillospirales	Oscillospiraceae	Pelethomonas	Pelethomonas sp900549475	GCA_900549475.1	98.48	0.81	taxonomic classification defined by topology and ANI
ERR4836942_bin.19	cmag_448	ERZ12818872	GCA_946497835	233	94.3	01.01	med	2575524	Bacteria	Bacillota	Bacilli	Acholeplasmatales	Anaeroplasmataceae	Pelethenecus	Pelethenecus faecipullorum	GCA_900540175.1	99.11	0.89	taxonomic classification defined by topology and ANI
ERR4836942_bin.46	cmag_449	ERZ12818694	GCA_946497155	246	53.76	0	med	2037894	Bacteria	Bacillota	Bacilli	RF39	UBA660	CAG-302	CAG-302 sp017887885	GCA_017887885.1	99.66	0.89	taxonomic classification defined by topology and ANI
ERR4836942_bin.7	cmag_450	ERZ12818904	GCA_946495815	20	97.33	0.11	med	1691574	Bacteria	Bacillota	Bacilli	RF39	UBA660	Aphodocola		N/A	N/A	N/A	taxonomic classification defined by topology and ANI
ERR4836944_bin.18	cmag_451	ERZ12818679	GCA_946500105	42	91.29	1.12	med	1076881	Bacteria	Bacillota_A	Clostridia	Christensenellales	Borkfalkiaceae	Borkfalkia	Borkfalkia excrementigallinarum	GCA_900761675.1	98.76	0.91	taxonomic classification defined by topology and ANI
ERR4836946_bin.19	cmag_452	ERZ12818704	GCA_946497305	24	92.42	3.37	med	1153749	Bacteria	Bacillota_A	Clostridia	Oscillospirales	Ruminococcaceae	Merdivicinus	Merdivicinus excrementipullorum	GCA_018716725.1	99.04	0.91	taxonomic classification defined by topology and ANI
ERR4836946_bin.32	cmag_453	ERZ12818746	GCA_946499965	58	94.76	0.03	med	2928401	Bacteria	Bacillota_A	Clostridia	Oscillospirales	Oscillospiraceae	Flavonifractor	Flavonifractor avistercoris	GCF_002161215.1	97.75	0.9	taxonomic classification defined by topology and ANI
ERR4836947_bin.43	cmag_454	ERZ12818754	GCA_946497065	84	98.66	0	med	3038737	Bacteria	Bacteroidota	Bacteroidia	Bacteroidales	Rikenellaceae	Tidjanibacter	Tidjanibacter inops_A	GCA_900104605.1	99.17	0.97	taxonomic classification defined by topology and ANI
ERR4836947_bin.46	cmag_455	ERZ12818570	GCA_946500845	194	88.84	0.17	med	2673266	Bacteria	Pseudomonadota	GammaPseudomonadota	Burkholderiales	Burkholderiaceae	Sutterella	Sutterella sp905213905	GCA_905213905.1	98.97	0.89	taxonomic classification defined by topology and ANI
ERR4836947_bin.56	cmag_456	ERZ12819099	GCA_946497785	27	99.52	0	med	2151221	Bacteria	Bacillota_A	Clostridia	Christensenellales	CAG-917	Limadaptatus	Limadaptatus stercoravium	GCA_018710835.1	97.92	0.94	taxonomic classification defined by topology and ANI
ERR4836948_bin.29	cmag_457	ERZ12818955	GCA_946498485	56	96.27	0.16	med	2700461	Bacteria	Cyanobacteriota	Vampirovibrionia	Gastranaerophilales	RUG14156	Galligastranaerophilus		N/A	N/A	N/A	taxonomic classification defined by topology and ANI
ERR4836948_bin.32	cmag_458	ERZ12819061	GCA_946496485	30	90.47	0.22	med	1682169	Bacteria	Pseudomonadota	AlphaPseudomonadota	RF32	CAG-239	Scatacola_A		N/A	N/A	N/A	taxonomic classification defined by topology and ANI
ERR4836948_bin.4	cmag_459	ERZ12818699	GCA_946498075	32	92.31	0.57	med	1728130	Bacteria	Pseudomonadota	AlphaPseudomonadota	RF32	CAG-239	CAG-267	CAG-267 sp001917135	GCA_001917135.1	98.82	0.97	taxonomic classification defined by topology and ANI
ERR4836948_bin.53	cmag_460	ERZ12818669	GCA_946500085	57	97.75	0	med	1686567	Bacteria	Bacillota_A	Clostridia	Lachnospirales	Lachnospiraceae	Frisingicoccus	Frisingicoccus sp900753685	GCA_900753685.1	99.59	0.94	taxonomic classification defined by topology and ANI
ERR4836949_bin.12	cmag_461	ERZ12819013	GCA_946496075	22	95.6	0	med	1811249	Bacteria	Bacillota_A	Clostridia	Christensenellales	Borkfalkiaceae	Gallimonas	Gallimonas merdigallinarum	GCF_904373325.1	97.56	0.86	taxonomic classification defined by topology and ANI
ERR4836949_bin.22	cmag_462	ERZ12819038	GCA_946498205	61	98.66	0	med	2451985	Bacteria	Bacteroidota	Bacteroidia	Bacteroidales	Bacteroidaceae	Phocaeicola	Phocaeicola plebeius_A	GCF_003437535.1	95.92	0.79	taxonomic classification defined by topology and ANI
ERR4836949_bin.36	cmag_463	ERZ12819029	GCA_946495565	85	92.74	0.05	high	2101064	Bacteria	Bacillota_A	Clostridia	Oscillospirales	Oscillospiraceae	Flavonifractor	Flavonifractor avicola	GCF_002161085.1	96.92	0.77	taxonomic classification defined by topology and ANI
ERR4836950_bin.14	cmag_464	ERZ12818853	GCA_946498135	55	98.88	0	med	3625938	Bacteria	Bacillota	Bacilli	Lactobacillales	Lactobacillaceae	Lactobacillus	Lactobacillus gallinarum	GCF_001434975.1	98.11	0.82	taxonomic classification defined by topology and ANI
ERR4836950_bin.18	cmag_465	ERZ12819092	GCA_946500715	155	96.56	0.22	med	3108215	Bacteria	Bacteroidota	Bacteroidia	Flavobacteriales	UBA1820	Merdimorpha	Merdimorpha sp002314265	GCA_002314265.1	98.92	0.92	taxonomic classification defined by topology and ANI
ERR4836950_bin.25	cmag_466	ERZ12818887	GCA_946500295	75	98.94	0	med	1965030	Bacteria	Bacillota_A	Clostridia	Oscillospirales	Acutalibacteraceae	UBA7067		N/A	N/A	N/A	taxonomic classification defined by topology and ANI
ERR4836950_bin.3	cmag_467	ERZ12818581	GCA_946500885	101	99.26	0	med	1871448	Bacteria	Cyanobacteriota	Vampirovibrionia	Gastranaerophilales	RUG14156	Galligastranaerophilus_A		N/A	N/A	N/A	taxonomic classification defined by topology and ANI
ERR4836950_bin.43	cmag_468	ERZ12818701	GCA_946499475	45	97.99	0.67	med	2175498	Bacteria	Bacillota_A	Clostridia	TANB77	CAG-508	CAG-269		N/A	N/A	N/A	taxonomic classification defined by topology and ANI
ERR4836951_bin.32	cmag_469	ERZ12819017	GCA_946497745	26	92.31	1.14	med	1906818	Bacteria	Bacillota_A	Clostridia	Lachnospirales	Lachnospiraceae	Eisenbergiella	Eisenbergiella merdavium	GCA_019119595.1	98.08	0.82	taxonomic classification defined by topology and ANI
ERR4836953_bin.26	cmag_470	ERZ12818924	GCA_946496975	122	73.51	1.17	med	1492899	Bacteria	Bacillota_A	Clostridia	Oscillospirales	Oscillospiraceae	Dysosmobacter	Dysosmobacter excrementigallinarum	GCA_019118245.1	98.25	0.83	taxonomic classification defined by topology and ANI
ERR4836953_bin.28	cmag_471	ERZ12819080	GCA_946496195	106	97.7	0.77	med	4607492	Bacteria	Bacillota_A	Clostridia	Christensenellales	UBA3700	Ornithoclostridium	Ornithoclostridium excrementipullorum	GCA_018716085.1	98.45	0.94	taxonomic classification defined by topology and ANI
ERR4836954_bin.5	cmag_472	ERZ12818834	GCA_946496865	147	93.16	1.68	med	2622128	Bacteria	Bacillota	Bacilli	Erysipelotrichales	Coprobacillaceae	Erysipelatoclostridium	Erysipelatoclostridium ramosum	GCF_014131695.1	99.48	0.89	taxonomic classification defined by topology and ANI
ERR4836956_bin.17	cmag_473	ERZ12818977	GCA_946498275	33	93.18	0	med	1894217	Bacteria	Bacteroidota	Bacteroidia	Bacteroidales	UBA11471	UBA11471	UBA11471 sp900542765	GCA_900542765.1	98.23	0.95	taxonomic classification defined by topology and ANI
ERR4836956_bin.18	cmag_474	ERZ12818820	GCA_946496355	224	93.68	1.89	med	3435000	Bacteria	Bacillota_A	Clostridia	Christensenellales	UBA1242	Onthoplasma		N/A	N/A	N/A	taxonomic classification defined by topology and ANI
ERR4836956_bin.24	cmag_475	ERZ12818573	GCA_946500865	22	99.25	0	med	2410226	Bacteria	Bacillota	Bacilli	RF39	UBA660	Scybalousia	Scybalousia sp900543675	GCA_900543675.1	97.7	0.85	taxonomic classification defined by topology and ANI
ERR4836956_bin.34	cmag_476	ERZ12819036	GCA_946498745	20	91.57	1.12	med	1257298	Bacteria	Bacillota	Bacilli	CAJFEE01	CAJFEE01	Harrysmithimonas	Harrysmithimonas galli	GCF_904373265.1	99.55	0.96	taxonomic classification defined by topology and ANI
ERR4836957_bin.16	cmag_477	ERZ12818978	GCA_946495555	56	91.57	0	med	1337055	Bacteria	Bacillota_A	Clostridia	Lachnospirales	Lachnospiraceae	Mediterraneibacter	Mediterraneibacter tabaqchaliae	GCA_019120595.1	98.3	0.86	taxonomic classification defined by topology and ANI
ERR4836957_bin.34	cmag_478	ERZ12818661	GCA_946500215	47	98.28	0	med	2607692	Bacteria	Bacillota_A	Clostridia	Oscillospirales	Ruminococcaceae	UBA3818	UBA3818 sp904397845	GCA_904397845.1	99.03	0.75	taxonomic classification defined by topology and ANI
ERR4836957_bin.5	cmag_479	ERZ12818695	GCA_946497165	137	92.98	0	med	2935244	Bacteria	Bacillota_A	Clostridia	Christensenellales	Borkfalkiaceae	Gallimonas	Gallimonas intestinigallinarum	GCA_019116405.1	97.51	0.87	taxonomic classification defined by topology and ANI
ERR4836957_bin.9	cmag_480	ERZ12818916	GCA_946496605	267	73.89	02.01	med	1540865	Bacteria	Bacillota_A	Clostridia	Oscillospirales	Acutalibacteraceae	Onthovicinus	Onthovicinus excrementipullorum	GCA_018712345.1	98.03	0.93	taxonomic classification defined by topology and ANI
ERR4836958_bin.14	cmag_481	ERZ12818731	GCA_946495865	121	90.12	0.03	med	2429415	Bacteria	Verrucomicrobiota	Lentisphaeria	Victivallales	Victivallaceae	Victivallis	Victivallis sp900551245	GCA_900551245.1	98.23	0.83	taxonomic classification defined by topology and ANI
ERR4836958_bin.2	cmag_482	ERZ12818631	GCA_946500505	31	97.32	0.67	med	2538112	Bacteria	Pseudomonadota	AlphaPseudomonadota	RF32	CAG-977	CAG-977		N/A	N/A	N/A	taxonomic classification defined by topology and ANI
ERR4836958_bin.25	cmag_483	ERZ12818666	GCA_946496775	132	92.57	02.03	med	4163799	Bacteria	Bacillota_A	Clostridia	Oscillospirales	Oscillospiraceae	Scatomorpha	Scatomorpha sp900759385	GCA_900759385.1	98.55	0.84	taxonomic classification defined by topology and ANI
ERR4836958_bin.29	cmag_484	ERZ12819093	GCA_946496035	19	80.72	0.29	med	2184402	Bacteria	Verrucomicrobiota	Verrucomicrobiae	Opitutales	CAG-312	Merdousia	Merdousia gallistercoris	GCA_900545715.1	98.66	0.96	taxonomic classification defined by topology and ANI
ERR4836958_bin.33	cmag_485	ERZ12818642	GCA_946497645	139	92.95	01.03	med	2677779	Bacteria	Bacillota	Bacilli	RF39	UBA660	Onthousia		N/A	N/A	N/A	taxonomic classification defined by topology and ANI
ERR4836958_bin.38	cmag_486	ERZ12818579	GCA_946500835	33	95.27	0.68	med	2689782	Bacteria	Bacteroidota	Bacteroidia	Bacteroidales	Muribaculaceae	Limisoma	Limisoma sp900544305	GCA_900544305.1	97.97	0.88	taxonomic classification defined by topology and ANI
ERR4836958_bin.39	cmag_487	ERZ12819077	GCA_946497245	181	53.35	0	med	720853	Bacteria	Pseudomonadota	GammaPseudomonadota	Burkholderiales	Burkholderiaceae	Aphodousia	Aphodousia sp002329575	GCA_002329575.1	97.5	0.88	taxonomic classification defined by topology and ANI
ERR4836959_bin.22	cmag_488	ERZ12818649	GCA_946497425	83	98.49	0.75	med	3032654	Bacteria	Bacillota_A	Clostridia	Lachnospirales	Lachnospiraceae	Clostridium_Q	Clostridium_Q saccharolyticum_A	GCA_002160535.1	99.16	0.95	taxonomic classification defined by topology and ANI
ERR4836959_bin.28	cmag_489	ERZ12819079	GCA_946499105	76	96.77	1.25	med	1830967	Bacteria	Pseudomonadota	GammaPseudomonadota	Burkholderiales	Burkholderiaceae	Sutterella	Sutterella merdavium	GCA_900543805.1	97.3	0.86	taxonomic classification defined by topology and ANI
ERR4836959_bin.41	cmag_490	ERZ12818858	GCA_946496785	60	100	0	med	2893282	Bacteria	Bacillota_A	Clostridia	Oscillospirales	Oscillospiraceae	Pseudoflavonifractor	Pseudoflavonifractor sp904419835	GCA_904419835.1	97.51	0.77	taxonomic classification defined by topology and ANI
ERR4836959_bin.7	cmag_491	ERZ12818745	GCA_946495965	78	97.38	1.25	med	2406759	Bacteria	Bacteroidota	Bacteroidia	Bacteroidales	Rikenellaceae	Tidjanibacter	Tidjanibacter faecipullorum	GCA_019116245.1	99.39	0.95	taxonomic classification defined by topology and ANI
ERR4836960_bin.14	cmag_492	ERZ12819086	GCA_946499175	233	92.05	02.01	med	2676813	Bacteria	Actinomycetota	Actinomycetia	Actinomycetales	Bifidobacteriaceae	Bifidobacterium	Bifidobacterium pullorum_B	GCF_000741215.1	97.02	0.83	taxonomic classification defined by topology and ANI
ERR4836960_bin.34	cmag_493	ERZ12819057	GCA_946498635	70	99.04	0	med	1755175	Bacteria	Bacillota	Bacilli	Lactobacillales	Lactobacillaceae	Limosilactobacillus	Limosilactobacillus oris	GCF_001434465.1	95.88	0.83	taxonomic classification defined by topology and ANI
ERR4836960_bin.5	cmag_494	ERZ12819034	GCA_946498325	50	99.09	0.08	med	2235416	Bacteria	Bacillota	Bacilli	Lactobacillales	Enterococcaceae	Enterococcus_B	Enterococcus_B hirae	GCA_000271405.2	98.72	0.93	taxonomic classification defined by topology and ANI
ERR4836961_bin.23	cmag_495	ERZ12818622	GCA_946498255	91	97.79	0	med	1920449	Bacteria	Bacillota	Bacilli	RF39	UBA660	Onthousia		N/A	N/A	N/A	taxonomic classification defined by topology and ANI
ERR4836961_bin.45	cmag_496	ERZ12819022	GCA_946495575	105	99.63	0.37	med	2719454	Bacteria	Bacillota_A	Clostridia	Lachnospirales	Lachnospiraceae	Lachnoclostridium_A	Lachnoclostridium_A stercoravium	GCA_019118365.1	98.6	0.88	taxonomic classification defined by topology and ANI
ERR4836961_bin.58	cmag_497	ERZ12818983	GCA_946498535	45	93.58	0	med	1413993	Bacteria	Bacillota_A	Clostridia	Christensenellales	UBA1242	Caccovivens	Caccovivens sp905207515	GCA_905207515.1	98.18	0.91	taxonomic classification defined by topology and ANI
ERR4836961_bin.70	cmag_498	ERZ12818873	GCA_946496805	72	96.2	0	med	3063655	Bacteria	Bacillota_A	Clostridia	Christensenellales	Borkfalkiaceae	Coproplasma	Coproplasma avistercoris	GCA_018711385.1	98.57	0.93	taxonomic classification defined by topology and ANI
ERR4836961_bin.71	cmag_499	ERZ12818580	GCA_946499155	45	90.62	1.12	med	1049414	Bacteria	Bacillota_A	Clostridia	Oscillospirales	Acutalibacteraceae	Caccousia		N/A	N/A	N/A	ANI
ERR4836961_bin.78	cmag_500	ERZ12818776	GCA_946499605	57	96.24	0.03	med	1766545	Bacteria	Bacillota_A	Clostridia	Oscillospirales	Ruminococcaceae	Gemmiger	Gemmiger stercoravium	GCA_019119835.1	97.99	0.89	taxonomic classification defined by topology and ANI
ERR4836962_bin.31	cmag_501	ERZ12818821	GCA_946499135	128	96.64	0.06	med	2409576	Bacteria	Pseudomonadota	GammaPseudomonadota	Burkholderiales	Burkholderiaceae	Duodenibacillus	Duodenibacillus intestinavium	GCA_900538905.1	96.91	0.9	taxonomic classification defined by topology and ANI
ERR4836962_bin.52	cmag_502	ERZ12818749	GCA_946498235	272	75.89	0	med	1930957	Bacteria	Bacillota_A	Clostridia	Lachnospirales	Lachnospiraceae	Copromonas	Copromonas sp900541255	GCA_018223415.1	97.78	0.89	taxonomic classification defined by topology and ANI
ERR4836962_bin.59	cmag_503	ERZ12818578	GCA_946500855	34	98.75	0.62	med	2379011	Bacteria	Bacteroidota	Bacteroidia	Bacteroidales	Rikenellaceae	Avirikenella	Avirikenella pullistercoris	GCA_018710935.1	99.36	0.94	taxonomic classification defined by topology and ANI
ERR4836962_bin.62	cmag_504	ERZ12819050	GCA_946499045	57	99.21	0	med	3385948	Bacteria	Bacillota_A	Clostridia	Lachnospirales	Lachnospiraceae	Mediterraneibacter	Mediterraneibacter stercoravium	GCA_019116845.1	98.64	0.84	taxonomic classification defined by topology and ANI
ERR4836963_bin.73	cmag_505	ERZ12818797	GCA_946497935	27	99.51	0.36	med	2115730	Bacteria	Pseudomonadota	AlphaPseudomonadota	RF32	CAG-239	Scatacola_A	Scatacola_A faecigallinarum	GCA_000436375.1	97.03	0.95	taxonomic classification defined by topology and ANI
ERR4836963_bin.78	cmag_506	ERZ12818971	GCA_946498575	80	96.55	2.14	med	2802305	Bacteria	Cyanobacteriota	Vampirovibrionia	Gastranaerophilales	Gastranaerophilaceae	Scatousia		N/A	N/A	N/A	taxonomic classification defined by topology and ANI
ERR4836963_bin.79	cmag_507	ERZ12818748	GCA_946498165	35	97.85	0	med	1915443	Bacteria	Bacillota_A	Clostridia	Christensenellales	Borkfalkiaceae	Coproplasma	Coproplasma avicola	GCA_018712135.1	97.89	0.93	taxonomic classification defined by topology and ANI
ERR4836964_bin.1	cmag_508	ERZ12819004	GCA_946500725	22	88.89	0	med	2148972	Bacteria	Bacillota	Bacilli	Lactobacillales	Lactobacillaceae	Limosilactobacillus	Limosilactobacillus ingluviei	GCF_001435775.1	97.54	0.84	taxonomic classification defined by topology and ANI
ERR4836964_bin.18	cmag_509	ERZ12818804	GCA_946497545	75	94.76	0	med	1762982	Bacteria	Bacillota	Bacilli	Lactobacillales	Lactobacillaceae	Limosilactobacillus	Limosilactobacillus excrementigallinarum	GCA_019117445.1	97.91	0.84	taxonomic classification defined by topology and ANI
ERR4836964_bin.21	cmag_510	ERZ12818856	GCA_946495495	50	99.18	0	med	1916237	Bacteria	Pseudomonadota	GammaPseudomonadota	Enterobacterales	Enterobacteriaceae	Escherichia	Escherichia coli	GCF_003697165.2	96.74	0.86	taxonomic classification defined by topology and ANI
ERR4836964_bin.23	cmag_511	ERZ12818682	GCA_946499555	46	99.82	0.55	med	1635300	Bacteria	Bacteroidota	Bacteroidia	Bacteroidales	Barnesiellaceae	Barnesiella	Barnesiella intestinihominis	GCF_000296465.1	98.38	0.94	taxonomic classification defined by topology and ANI
ERR4836964_bin.35	cmag_512	ERZ12818974	GCA_946498975	82	99.97	0.07	med	4775931	Bacteria	Bacillota	Bacilli	RF39	UBA660	Onthousia		N/A	N/A	N/A	taxonomic classification defined by topology and ANI
ERR4836964_bin.45	cmag_513	ERZ12819063	GCA_946499065	27	99.62	0	med	3169318	Bacteria	Bacillota_A	Clostridia	TANB77	CAG-508	RGIG8482	RGIG8482 sp904381285	GCA_904381285.1	96.23	0.83	taxonomic classification defined by topology and ANI
ERR4836964_bin.67	cmag_514	ERZ12819058	GCA_946498625	50	93.82	2.25	med	1496360	Bacteria	Verrucomicrobiota	Lentisphaeria	Victivallales	Victivallaceae	Victivallis	Victivallis sp900768515	GCA_900768515.1	99.29	0.89	taxonomic classification defined by topology and ANI
ERR4836965_bin.64	cmag_515	ERZ12819046	GCA_946495735	53	87.04	1.75	med	1630570	Bacteria	Bacillota_A	Clostridia	Christensenellales	Borkfalkiaceae	Borkfalkia	Borkfalkia sp904374385	GCA_904374385.1	98.96	0.77	taxonomic classification defined by topology and ANI
ERR4836965_bin.79	cmag_516	ERZ12818675	GCA_946497635	264	87.84	01.01	med	2743970	Bacteria	Bacillota_A	Clostridia	TANB77	CAG-508	WRFS01		N/A	N/A	N/A	taxonomic classification defined by topology and ANI
ERR4836965_bin.80	cmag_517	ERZ12819049	GCA_946498785	97	88.22	0	med	1973265	Bacteria	Bacillota_A	Clostridia	Christensenellales	CAG-917	Limadaptatus	Limadaptatus sp900754695	GCA_900754695.1	97.63	0.86	taxonomic classification defined by topology and ANI
ERR4836965_bin.89	cmag_518	ERZ12818585	GCA_946500805	23	74.32	0	med	1321764	Bacteria	Bacillota	Bacilli	RF39	UBA660	Ventrenecus	Ventrenecus avicola	GCA_018711945.1	97.86	0.8	taxonomic classification defined by topology and ANI
ERR4836965_bin.9	cmag_519	ERZ12819090	GCA_946496105	129	89.78	0	med	1622568	Bacteria	Campylobacterota	Campylobacteria	Campylobacterales	Campylobacteraceae	Campylobacter_D	Campylobacter_D coli	GCF_000254135.1	98.78	0.9	taxonomic classification defined by topology and ANI
ERR4836966_bin.112	cmag_520	ERZ12818656	GCA_946497225	95	84.83	1.69	med	1489466	Bacteria	Bacillota	Bacilli	RF39	UBA660	Caccenecus		N/A	N/A	N/A	taxonomic classification defined by topology and ANI
ERR4836966_bin.15	cmag_521	ERZ12818848	GCA_946499655	12	99.44	0.11	med	1685240	Bacteria	Bacillota	Bacilli	RF39	UBA660	Onthocola_B		N/A	N/A	N/A	taxonomic classification defined by topology and ANI
ERR4836966_bin.3	cmag_522	ERZ12818800	GCA_946497145	112	53.64	0	med	518909	Bacteria	Bacillota	Bacilli	RF39	UBA660			N/A	N/A	N/A	taxonomic classification fully defined by topology
ERR4836966_bin.38	cmag_523	ERZ12819045	GCA_946500665	61	93.82	1.12	med	1273396	Bacteria	Bacillota_A	Clostridia	Christensenellales	Borkfalkiaceae	Gallimonas	Gallimonas caecicola	GCF_904394195.1	97.56	0.71	taxonomic classification defined by topology and ANI
ERR4836966_bin.39	cmag_524	ERZ12818975	GCA_946498495	36	84.92	1.12	med	976294	Bacteria	Bacillota_A	Clostridia	Christensenellales	CAG-74	Limiplasma	Limiplasma pullistercoris	GCA_900553905.1	97.47	0.86	taxonomic classification defined by topology and ANI
ERR4836966_bin.50	cmag_525	ERZ12818945	GCA_946500635	185	57.21	0	med	948784	Bacteria	Deferribacterota	Deferribacteres	Deferribacterales	Mucispirillaceae	Mucispirillum		N/A	N/A	N/A	taxonomic classification defined by topology and ANI
ERR4836966_bin.55	cmag_526	ERZ12818871	GCA_946495775	261	88.51	0.27	med	3086640	Bacteria	Cyanobacteriota	Vampirovibrionia	Gastranaerophilales	Gastranaerophilaceae	Avigastranaerophilus		N/A	N/A	N/A	taxonomic classification defined by topology and ANI
ERR4836966_bin.76	cmag_527	ERZ12818725	GCA_946497795	40	98.23	3.45	med	2549008	Bacteria	Bacillota_A	Clostridia	TANB77	CAG-508	CAG-273	CAG-273 sp017886645	GCA_017886645.1	98.71	0.74	taxonomic classification defined by topology and ANI
ERR4836966_bin.8	cmag_528	ERZ12818635	GCA_946499185	20	91.17	1.71	med	1874082	Bacteria	Bacteroidota	Bacteroidia	Bacteroidales	Rikenellaceae			N/A	N/A	N/A	taxonomic novelty determined using RED
ERR4836966_bin.81	cmag_529	ERZ12818734	GCA_946496415	51	69.84	0.7	med	1366261	Bacteria	Bacillota_A	Clostridia	Christensenellales	CAG-74	Pullichristensenella		N/A	N/A	N/A	taxonomic classification defined by topology and ANI
ERR4836966_bin.83	cmag_530	ERZ12818883	GCA_946497445	225	94.06	0.8	med	2058270	Bacteria	Bacteroidota	Bacteroidia	Bacteroidales	Bacteroidaceae	Phocaeicola	Phocaeicola caecigallinarum_A	GCF_016902295.1	97.31	0.84	taxonomic classification defined by topology and ANI
ERR4836966_bin.91	cmag_531	ERZ12818884	GCA_946500315	285	63.59	1.96	med	1564650	Bacteria	Pseudomonadota	AlphaPseudomonadota	RF32	UBA3637			N/A	N/A	N/A	taxonomic novelty determined using RED
ERR4968556_bin.9	cmag_532	ERZ12818948	GCA_946500965	79	97.01	0.31	med	3550836	Bacteria	Patescibacteria	Saccharimonadia	Saccharimonadales	Nanosyncoccaceae	Nanosyncoccus		N/A	N/A	N/A	ANI
ERR4968559_bin.17	cmag_533	ERZ12818609	GCA_946498855	37	97.8	1.1	med	1502965	Bacteria	Bacillota_A	Clostridia	Christensenellales	CAG-314	UMGS929	UMGS929 sp900546875	GCA_900546875.1	99.16	0.93	taxonomic classification defined by topology and ANI
ERR4968560_bin.12	cmag_534	ERZ12818902	GCA_946500365	65	57.76	0	med	735042	Bacteria	Bacillota	Bacilli	RF39	UBA660	HGM10818		N/A	N/A	N/A	taxonomic novelty determined using RED
ERR4968564_bin.11	cmag_535	ERZ12818619	GCA_946498195	78	77.62	0	med	1495905	Bacteria	Bacteroidota	Bacteroidia	Bacteroidales	Bacteroidaceae	Phocaeicola	Phocaeicola merdavium	GCF_002161765.1	98.15	0.82	taxonomic classification defined by topology and ANI
ERR4968564_bin.18	cmag_536	ERZ12819078	GCA_946496645	112	89.33	3.37	med	1481487	Bacteria	Cyanobacteriota	Vampirovibrionia	Gastranaerophilales	RUG14156	Galligastranaerophilus_A		N/A	N/A	N/A	taxonomic classification defined by topology and ANI
ERR4968564_bin.7	cmag_537	ERZ12818893	GCA_946499255	90	99.21	0.07	med	3439756	Bacteria	Bacillota_A	Clostridia	Lachnospirales	Lachnospiraceae	Mediterraneibacter	Mediterraneibacter avicola	GCA_019115385.1	98.61	0.8	taxonomic classification defined by topology and ANI
ERR4968565_bin.12	cmag_538	ERZ12818769	GCA_946497435	99	91.42	0	med	1678359	Bacteria	Bacillota_A	Clostridia	Oscillospirales	Ruminococcaceae	Faecalibacterium	Faecalibacterium intestinipullorum	GCA_019112725.1	98.36	0.91	taxonomic classification defined by topology and ANI
ERR4968565_bin.23	cmag_539	ERZ12818594	GCA_946499145	142	97.09	1	med	3222013	Bacteria	Cyanobacteriota	Vampirovibrionia	Gastranaerophilales	RUG14156	RUG14156		N/A	N/A	N/A	taxonomic classification defined by topology and ANI
ERR4968565_bin.3	cmag_540	ERZ12818667	GCA_946497255	99	99.69	0.79	med	2622722	Bacteria	Pseudomonadota	GammaPseudomonadota	Burkholderiales	Burkholderiaceae	Aphodousia	Aphodousia faecalis	GCA_000437635.1	97.51	0.89	taxonomic classification defined by topology and ANI
ERR4968566_bin.20	cmag_541	ERZ12819107	GCA_946496255	32	90.03	0.85	med	1979491	Bacteria	Bacteroidota	Bacteroidia	Bacteroidales	Bacteroidaceae	Bacteroides	Bacteroides merdavium	GCA_019116805.1	98.12	0.88	taxonomic classification defined by topology and ANI
ERR4968567_bin.25	cmag_542	ERZ12818815	GCA_946496315	26	98.02	1.88	med	1842217	Bacteria	Bacillota_A	Clostridia	Lachnospirales	Lachnospiraceae	Mediterraneibacter	Mediterraneibacter sp904418845	GCA_904418845.1	99.52	0.85	taxonomic classification defined by topology and ANI
ERR4968569_bin.27	cmag_543	ERZ12818907	GCA_946500545	67	98.05	0.37	med	3549947	Bacteria	Bacteroidota	Bacteroidia	Bacteroidales	Bacteroidaceae	Phocaeicola	Phocaeicola sp900066445	GCF_016901995.1	96.42	0.74	taxonomic classification defined by topology and ANI
ERR4968570_bin.16	cmag_544	ERZ12818847	GCA_946496925	108	88.99	1.38	med	2464105	Bacteria	Bacillota_A	Clostridia	TANB77	CAG-508	CAG-269	CAG-269 sp904384245	GCA_904384245.1	96.26	0.72	taxonomic classification defined by topology and ANI
ERR4968570_bin.31	cmag_545	ERZ12818836	GCA_946496025	117	97.01	0.45	med	4319287	Bacteria	Bacillota_A	Clostridia	Lachnospirales	Lachnospiraceae	Mediterraneibacter	Mediterraneibacter pullicola	GCA_019117065.1	99.74	0.89	taxonomic classification defined by topology and ANI
ERR4968571_bin.10	cmag_546	ERZ12818744	GCA_946497125	122	78.04	2.3	med	1688918	Bacteria	Bacillota_A	Clostridia	Oscillospirales	Ruminococcaceae	Faecivivens	Faecivivens stercoripullorum	GCA_018715285.1	97.56	0.94	taxonomic classification defined by topology and ANI
ERR4968574_bin.18	cmag_547	ERZ12818582	GCA_946498225	136	89.17	0	med	2257182	Bacteria	Bacillota_A	Clostridia	TANB77	CAG-508	CAG-273		N/A	N/A	N/A	taxonomic classification defined by topology and ANI
ERR4968574_bin.31	cmag_548	ERZ12818964	GCA_946500955	80	97.99	0.67	med	2638403	Bacteria	Cyanobacteriota	Vampirovibrionia	Gastranaerophilales	Gastranaerophilaceae	Stercorousia	Stercorousia sp000437435	GCA_000437435.1	97.81	0.91	taxonomic classification defined by topology and ANI
ERR4968575_bin.35	cmag_549	ERZ12818835	GCA_946496045	50	80.8	1.17	med	1785816	Bacteria	Bacillota	Bacilli	RF39	UBA660	Coprosoma		N/A	N/A	N/A	taxonomic classification defined by topology and ANI
ERR4968576_bin.20	cmag_550	ERZ12818630	GCA_946497845	17	88.03	1.28	med	1961911	Bacteria	Bacillota_A	Clostridia	Christensenellales	Borkfalkiaceae	Gallimonas		N/A	N/A	N/A	taxonomic classification defined by topology and ANI
ERR4968576_bin.9	cmag_551	ERZ12818687	GCA_946497625	53	92.7	2.81	high	1408244	Bacteria	Bacillota_A	Clostridia	Oscillospirales	Acutalibacteraceae	Fimenecus	Fimenecus stercoravium	GCA_002314305.1	97.73	0.79	taxonomic classification defined by topology and ANI
ERR4968577_bin.3	cmag_552	ERZ12818968	GCA_946496115	179	83.22	0.25	med	1936432	Bacteria	Bacillota_A	Clostridia	TANB77	CAG-508	CAG-793		N/A	N/A	N/A	taxonomic classification defined by topology and ANI
ERR4968577_bin.33	cmag_553	ERZ12818908	GCA_946499375	77	96.64	0	med	2051142	Bacteria	Cyanobacteriota	Vampirovibrionia	Gastranaerophilales	Gastranaerophilaceae	Stercorousia		N/A	N/A	N/A	taxonomic classification defined by topology and ANI
ERR4968579_bin.33	cmag_555	ERZ12818956	GCA_946497955	103	61.31	1.68	med	1293532	Bacteria	Bacillota	Bacilli	RF39	UBA660	Onthousia		N/A	N/A	N/A	taxonomic classification defined by topology and ANI
ERR4968580_bin.12	cmag_556	ERZ12818718	GCA_946497905	12	88.89	0.85	med	1734774	Bacteria	Bacillota_A	Clostridia	TANB77	CAG-508	CAG-269		N/A	N/A	N/A	ANI
ERR4968580_bin.19	cmag_557	ERZ12819106	GCA_946497275	29	93.14	1.31	med	1470952	Bacteria	Cyanobacteriota	Vampirovibrionia	Gastranaerophilales	Gastranaerophilaceae	Avigastranaerophilus		N/A	N/A	N/A	taxonomic classification defined by topology and ANI
ERR4968581_bin.26	cmag_558	ERZ12818686	GCA_946496725	81	94.94	3.37	med	1721405	Bacteria	Bacteroidota	Bacteroidia	Bacteroidales	Bacteroidaceae	Bacteroides	Bacteroides fragilis_A	GCF_002849695.1	98.12	0.86	taxonomic classification defined by topology and ANI
ERR4968582_bin.9	cmag_559	ERZ12818819	GCA_946497045	127	65.65	01.05	med	1632446	Bacteria	Verrucomicrobiota	Verrucomicrobiae	Verrucomicrobiales	Akkermansiaceae	Akkermansia	Akkermansia muciniphila	GCF_000020225.1	98.8	0.93	taxonomic classification defined by topology and ANI
ERR4968584_bin.51	cmag_560	ERZ12818593	GCA_946497875	22	91.17	0.85	med	1924390	Bacteria	Bacillota_A	Clostridia	Lachnospirales	Anaerotignaceae	Anaerotignum	Anaerotignum lactatifermentans	GCF_900142265.1	97.98	0.93	taxonomic classification defined by topology and ANI
ERR4968585_bin.1	cmag_561	ERZ12818778	GCA_946498065	178	98.88	0.17	med	4914304	Bacteria	Bacillota	Bacilli	RF39	UBA660	Onthocola_B		N/A	N/A	N/A	taxonomic classification defined by topology and ANI
ERR4968585_bin.28	cmag_562	ERZ12818859	GCA_946500235	25	97.96	0	med	2701272	Bacteria	Bacteroidota	Bacteroidia	Bacteroidales	Bacteroidaceae	Prevotella	Prevotella stercoripullorum	GCA_905196835.1	97.72	0.83	taxonomic classification defined by topology and ANI
ERR4968585_bin.29	cmag_563	ERZ12818650	GCA_946496845	101	97.32	0	med	2435962	Bacteria	Bacteroidota	Bacteroidia	Bacteroidales	Bacteroidaceae	Prevotella	Prevotella sp000433175	GCA_000433175.1	98.3	0.93	taxonomic classification defined by topology and ANI
ERR4968586_bin.17	cmag_564	ERZ12818632	GCA_946495685	65	91.57	0	med	1279722	Bacteria	Bacillota_A	Clostridia	Oscillospirales	Butyricicoccaceae	Agathobaculum	Agathobaculum pullistercoris	GCA_019114345.1	98.24	0.91	taxonomic classification defined by topology and ANI
ERR4968586_bin.20	cmag_565	ERZ12818600	GCA_946495615	63	98.89	0.68	med	3118135	Bacteria	Bacillota_A	Clostridia	Oscillospirales	Acutalibacteraceae	Heritagella	Heritagella sp905215105	GCA_905215105.1	97.48	0.86	taxonomic classification defined by topology and ANI
ERR4968586_bin.6	cmag_566	ERZ12818662	GCA_946500135	44	98.7	0.19	med	3071775	Bacteria	Bacillota	Bacilli	Lactobacillales	Lactobacillaceae	Limosilactobacillus	Limosilactobacillus vaginalis	GCF_000159435.1	98.76	0.83	taxonomic classification defined by topology and ANI
ERR4968586_bin.9	cmag_567	ERZ12818991	GCA_946500625	71	97.99	0.67	med	2717587	Bacteria	Bacillota_A	Clostridia	Lachnospirales	Anaerotignaceae	Anaerotignum	Anaerotignum merdipullorum	GCA_019115165.1	99.28	0.92	taxonomic classification defined by topology and ANI
ERR4968587_bin.12	cmag_568	ERZ12818590	GCA_946497895	91	98.15	0.06	med	2290656	Bacteria	Bacillota_A	Clostridia	Lachnospirales	Lachnospiraceae	Mediterraneibacter	Mediterraneibacter faecipullorum	GCA_019119675.1	97.6	0.83	taxonomic classification defined by topology and ANI
ERR4968587_bin.9	cmag_569	ERZ12818843	GCA_946499265	61	98.91	0	med	1882129	Bacteria	Bacillota_A	Clostridia	Oscillospirales	Butyricicoccaceae	Agathobaculum	Agathobaculum sp900557315	GCA_900557315.1	98.12	0.89	taxonomic classification defined by topology and ANI
ERR4968588_bin.12	cmag_570	ERZ12818829	GCA_946496265	69	96.64	0	med	2415136	Bacteria	Bacillota_A	Clostridia	Lachnospirales	Lachnospiraceae	Eisenbergiella	Eisenbergiella intestinigallinarum	GCA_900544445.1	98.05	0.85	taxonomic classification defined by topology and ANI
ERR4968590_bin.12	cmag_571	ERZ12818963	GCA_946498525	83	98.64	1.17	med	3029203	Bacteria	Bacillota_A	Clostridia	Lachnospirales	Lachnospiraceae	Choladocola		N/A	N/A	N/A	taxonomic classification defined by topology and ANI
ERR4968590_bin.2	cmag_572	ERZ12818732	GCA_946500025	115	97.97	0.34	med	2717466	Bacteria	Bacillota_A	Clostridia	Oscillospirales	Oscillospiraceae	Intestinimonas	Intestinimonas merdavium	GCA_019115785.1	99.22	0.86	taxonomic classification defined by topology and ANI
ERR4968590_bin.22	cmag_573	ERZ12819032	GCA_946498815	102	98.28	0.72	med	4234880	Bacteria	Bacillota_A	Clostridia	Lachnospirales	Lachnospiraceae	Blautia	Blautia merdigallinarum	GCA_900543715.1	98.74	0.82	taxonomic classification defined by topology and ANI
ERR4968590_bin.38	cmag_574	ERZ12818658	GCA_946496575	50	98.73	0	med	3537725	Bacteria	Bacillota_A	Clostridia	TANB77	CAG-508	CAG-269		N/A	N/A	N/A	taxonomic classification defined by topology and ANI
ERR4968590_bin.6	cmag_575	ERZ12818717	GCA_946499575	126	79.09	0.8	med	2113016	Bacteria	Bacillota	Bacilli	RF39	UBA660	Onthousia	Onthousia faecavium	GCA_018711135.1	98.71	0.87	taxonomic classification defined by topology and ANI
ERR4968592_bin.39	cmag_576	ERZ12818759	GCA_946496735	99	98.69	0	med	3246738	Bacteria	Bacillota_A	Clostridia	Oscillospirales	Oscillospiraceae	Intestinimonas	Intestinimonas stercoravium	GCA_019117605.1	98.7	0.85	taxonomic classification defined by topology and ANI
ERR4968592_bin.9	cmag_577	ERZ12819002	GCA_946498565	49	69.51	0.67	med	1414678	Bacteria	Bacillota_A	Clostridia	Lachnospirales	Lachnospiraceae	Blautia_A	Blautia_A excrementipullorum	GCA_019118645.1	97.86	0.74	taxonomic classification defined by topology and ANI
ERR4968593_bin.10	cmag_578	ERZ12818646	GCA_946497465	92	67.03	1.33	med	971568	Bacteria	Bacillota_A	Clostridia	Christensenellales	Borkfalkiaceae	Borkfalkia	Borkfalkia faecavium	GCA_019114755.1	97.56	0.88	taxonomic classification defined by topology and ANI
ERR4968593_bin.11	cmag_579	ERZ12818583	GCA_946500895	230	90.26	01.01	med	2134707	Bacteria	Bacillota	Bacilli	RF39	UBA660	Caccenecus		N/A	N/A	N/A	taxonomic classification defined by topology and ANI
ERR4968593_bin.22	cmag_580	ERZ12818805	GCA_946499835	68	96.46	0.95	med	3123330	Bacteria	Bacillota_A	Clostridia	Christensenellales	UBA1242	Caccovivens		N/A	N/A	N/A	ANI
ERR4968593_bin.27	cmag_581	ERZ12819016	GCA_946500705	72	94.76	0	med	1873960	Bacteria	Bacillota_A	Clostridia	Christensenellales	Borkfalkiaceae	Borkfalkia	Borkfalkia sp904419945	GCA_904419945.1	99.01	0.89	taxonomic classification defined by topology and ANI
ERR4968593_bin.55	cmag_582	ERZ12818610	GCA_946498145	53	85.96	0	med	1283985	Bacteria	Bacillota	Bacilli	RF39	UBA660	Caccenecus		N/A	N/A	N/A	taxonomic classification defined by topology and ANI
ERR4968594_bin.22	cmag_583	ERZ12818728	GCA_946496125	16	69.4	0.67	med	995667	Bacteria	Bacillota	Bacilli	Erysipelotrichales	Coprobacillaceae	Erysipelatoclostridium	Erysipelatoclostridium spiroforme	GCF_000154805.1	96.43	0.78	taxonomic classification defined by topology and ANI
ERR4968594_bin.36	cmag_584	ERZ12818713	GCA_946496145	179	88.09	0.03	med	1583540	Bacteria	Bacillota	Bacilli	Erysipelotrichales	Coprobacillaceae	Fimiplasma	Fimiplasma intestinipullorum	GCA_900018345.1	98.74	0.94	taxonomic classification defined by topology and ANI
ERR4968595_bin.28	cmag_585	ERZ12818708	GCA_946499425	48	54.55	0	med	679398	Bacteria	Bacillota_A	Clostridia	Christensenellales	CAG-314	Heteroclostridium	Heteroclostridium caecigallinarum	GCF_904419725.1	98.62	0.99	taxonomic classification defined by topology and ANI
ERR4968595_bin.6	cmag_586	ERZ12818742	GCA_946497185	121	100	0	med	2754515	Bacteria	Cyanobacteriota	Vampirovibrionia	Gastranaerophilales	CAJFVJ01	Adamsella	Adamsella avium	GCF_904420445.1	98.53	0.96	taxonomic classification defined by topology and ANI
ERR4968596_bin.3	cmag_587	ERZ12818757	GCA_946499815	181	97.34	2.27	med	2624615	Bacteria	Bacillota_A	Clostridia	Lachnospirales	Anaerotignaceae	Metalachnospira	Metalachnospira sp902406135	GCA_902406135.1	97.87	0.97	taxonomic classification defined by topology and ANI
ERR4968597_bin.16	cmag_588	ERZ12819037	GCA_946498825	91	94.76	0.4	med	1175406	Bacteria	Bacillota_A	Clostridia	TANB77	CAG-508	CAG-269		N/A	N/A	N/A	taxonomic classification defined by topology and ANI
ERR4968597_bin.17	cmag_589	ERZ12818927	GCA_946499295	35	92.99	0.85	high	2296320	Bacteria	Bacillota_A	Clostridia	Oscillospirales	Oscillospiraceae	An92	An92 sp019115265	GCA_019115265.1	98.25	0.83	taxonomic classification defined by topology and ANI
ERR4968597_bin.38	cmag_590	ERZ12818772	GCA_946499975	44	98.66	0.89	med	2361495	Bacteria	Bacteroidota	Bacteroidia	Bacteroidales	Bacteroidaceae	Bacteroides	Bacteroides fragilis	GCF_000025985.1	98.9	0.87	taxonomic classification defined by topology and ANI
ERR4968597_bin.7	cmag_591	ERZ12818810	GCA_946496425	67	82.79	2.35	med	1875100	Bacteria	Bacillota_A	Clostridia	Oscillospirales	Ruminococcaceae	Fournierella	Fournierella merdavium	GCA_019118765.1	99.12	0.91	taxonomic classification defined by topology and ANI
ERR4968598_bin.19	cmag_592	ERZ12818807	GCA_946496895	317	63.39	1.72	med	2280796	Bacteria	Bacillota_A	Clostridia	Lachnospirales	Lachnospiraceae	Copromonas	Copromonas faecavium	GCA_018712915.1	98.96	0.87	taxonomic classification defined by topology and ANI
ERR4968598_bin.20	cmag_593	ERZ12818935	GCA_946497095	52	99.26	0	med	5253199	Bacteria	Bacillota_A	Clostridia	TANB77	CAG-508	CAG-269		N/A	N/A	N/A	taxonomic classification defined by topology and ANI
ERR4968598_bin.22	cmag_594	ERZ12818989	GCA_946498245	257	78.42	0.17	med	2115243	Bacteria	Bacillota_A	Clostridia	Lachnospirales	Lachnospiraceae	UMGS1370		N/A	N/A	N/A	taxonomic classification defined by topology and ANI
ERR4968598_bin.23	cmag_595	ERZ12818865	GCA_946495905	103	97.42	0.63	med	2603777	Bacteria	Bacillota_A	Clostridia	TANB77	CAG-508	CAG-273		N/A	N/A	N/A	taxonomic classification defined by topology and ANI
ERR4968598_bin.3	cmag_596	ERZ12818700	GCA_946496275	143	71.88	2.82	med	2397751	Bacteria	Bacteroidota	Bacteroidia	Bacteroidales	Rikenellaceae	Alistipes	Alistipes communis	GCF_006542665.1	99.21	0.97	taxonomic classification defined by topology and ANI
ERR4968598_bin.36	cmag_597	ERZ12818996	GCA_946498555	90	96.28	01.03	med	3479634	Bacteria	Bacteroidota	Bacteroidia	Bacteroidales	Bacteroidaceae	Bacteroides	Bacteroides faecis	GCF_900106755.1	99.65	0.85	taxonomic classification defined by topology and ANI
ERR4968598_bin.42	cmag_598	ERZ12818783	GCA_946497205	92	69.48	2.37	med	1304140	Bacteria	Bacteroidota	Bacteroidia	Bacteroidales	Coprobacteraceae	Coprobacter	Coprobacter fastidiosus	GCF_003634345.1	99.04	0.95	taxonomic classification defined by topology and ANI
ERR4968598_bin.45	cmag_599	ERZ12818781	GCA_946497985	132	94.22	1.2	med	2676694	Bacteria	Bacteroidota	Bacteroidia	Bacteroidales	Bacteroidaceae	Bacteroides	Bacteroides caccae	GCF_002222615.2	99.39	0.9	taxonomic classification defined by topology and ANI
ERR4968598_bin.54	cmag_600	ERZ12818921	GCA_946498415	261	92.66	2.69	med	6051788	Bacteria	Bacillota_A	Clostridia	TANB77	CAG-508	CAG-273		N/A	N/A	N/A	taxonomic classification defined by topology and ANI
ERR4968599_bin.14	cmag_601	ERZ12819054	GCA_946497655	26	99.62	0	med	3411287	Bacteria	Bacillota_A	Clostridia	Lachnospirales	Lachnospiraceae	Sellimonas	Sellimonas intestinalis	GCF_001280875.1	99.16	0.93	taxonomic classification defined by topology and ANI
ERR4968599_bin.3	cmag_602	ERZ12819083	GCA_946499085	62	97.53	1.13	med	4535859	Bacteria	Bacillota_A	Clostridia	Oscillospirales	Butyricicoccaceae	Pseudobutyricicoccus	Pseudobutyricicoccus lothianensis	GCF_904419295.1	99.39	0.98	taxonomic classification defined by topology and ANI
ERR4968599_bin.40	cmag_603	ERZ12818796	GCA_946498025	113	65.83	2.56	med	1296869	Bacteria	Bacillota_A	Clostridia	Lachnospirales	Lachnospiraceae	Anaerostipes	Anaerostipes excrementavium	GCA_019114985.1	99.57	0.89	taxonomic classification defined by topology and ANI
ERR4968600_bin.1	cmag_604	ERZ12819085	GCA_946498735	101	94.25	1.88	med	2559633	Bacteria	Bacillota_A	Clostridia	Lachnospirales	Lachnospiraceae	Blautia	Blautia stercorigallinarum	GCA_019112785.1	98.18	0.81	ANI
ERR4968600_bin.15	cmag_605	ERZ12818786	GCA_946496555	194	93.96	0	med	2362593	Bacteria	Bacillota_A	Clostridia	Lachnospirales	Lachnospiraceae	Scatomonas	Scatomonas merdigallinarum	GCA_018716305.1	99.08	0.94	taxonomic classification defined by topology and ANI
ERR4968600_bin.3	cmag_606	ERZ12818753	GCA_946500195	33	96.64	1.34	med	2539837	Bacteria	Bacillota	Bacilli	Lactobacillales	Lactobacillaceae	Ligilactobacillus	Ligilactobacillus aviarius	GCF_001436315.1	95.81	0.87	taxonomic classification defined by topology and ANI
ERR4968600_bin.32	cmag_607	ERZ12819028	GCA_946495595	84	98.09	0.32	med	3446496	Bacteria	Bacillota_A	Clostridia	Lachnospirales	Lachnospiraceae	Mediterraneibacter	Mediterraneibacter surreyensis	GCA_019118885.1	97.55	0.69	taxonomic classification defined by topology and ANI
ERR4968601_bin.23	cmag_608	ERZ12818760	GCA_946500035	30	99.37	1.27	med	2734231	Bacteria	Bacillota_A	Clostridia	Oscillospirales	CAG-382	UMGS882	UMGS882 sp003343885	GCA_003343885.1	97.69	0.92	taxonomic classification defined by topology and ANI
ERR4968601_bin.28	cmag_609	ERZ12818903	GCA_946495785	54	99.48	01.05	med	1513706	Bacteria	Bacteroidota	Bacteroidia	Bacteroidales	UBA932	Coprenecus	Coprenecus pullicola	GCA_018711925.1	95.4	0.84	taxonomic classification defined by topology and ANI
ERR4968601_bin.51	cmag_610	ERZ12818825	GCA_946498005	148	93.2	1.32	med	3084477	Bacteria	Bacteroidota	Bacteroidia	Bacteroidales	Rikenellaceae	Alistipes_A	Alistipes_A merdigallinarum	GCA_019119305.1	96.76	0.9	taxonomic classification defined by topology and ANI
ERR4968602_bin.17	cmag_611	ERZ12818803	GCA_946497395	300	71.66	0	med	1743451	Bacteria	Bacillota_A	Clostridia	Oscillospirales	UBA644	Geddesella	Geddesella stercoravicola	GCF_904398665.1	98.25	0.85	taxonomic classification defined by topology and ANI
ERR4968602_bin.25	cmag_612	ERZ12818962	GCA_946499345	42	97.38	0	med	2492021	Bacteria	Bacillota_A	Clostridia	Oscillospirales	Ruminococcaceae	Faecalibacterium	Faecalibacterium faecigallinarum	GCA_019119685.1	97.83	0.9	taxonomic classification defined by topology and ANI
ERR4968602_bin.26	cmag_613	ERZ12818960	GCA_946496945	314	67.46	0.51	med	1660816	Bacteria	Bacillota_A	Clostridia	Christensenellales	UBA1242	Caccovivens		N/A	N/A	N/A	taxonomic classification defined by topology and ANI
ERR4968602_bin.3	cmag_614	ERZ12818750	GCA_946497825	178	88.7	0.34	med	2017535	Bacteria	Bacillota_A	Clostridia	Oscillospirales	UBA644	UBA644	UBA644 sp014872655	GCA_014872655.1	97.97	0.85	taxonomic classification defined by topology and ANI
ERR4968602_bin.5	cmag_615	ERZ12818645	GCA_946496705	58	97.96	0.68	med	2875956	Bacteria	Desulfobacterota_I	Desulfovibrionia	Desulfovibrionales	Desulfovibrionaceae	Nitratidesulfovibrio	Nitratidesulfovibrio vulgaris	GCF_000195755.1	98.78	0.96	taxonomic classification defined by topology and ANI
ERR4968602_bin.57	cmag_616	ERZ12818685	GCA_946500115	60	81.78	0	med	1027737	Bacteria	Bacillota_A	Clostridia	Christensenellales	Borkfalkiaceae	Borkfalkia		N/A	N/A	N/A	taxonomic classification defined by topology and ANI
ERR4968602_bin.63	cmag_617	ERZ12818845	GCA_946500255	201	71.38	0.67	med	1438032	Bacteria	Bacillota_A	Clostridia	TANB77	CAG-508			N/A	N/A	N/A	taxonomic novelty determined using RED
ERR4968602_bin.67	cmag_618	ERZ12818677	GCA_946496745	424	90.84	3.7	med	3267434	Bacteria	Bacillota_A	Clostridia	TANB77	CAG-508	CAG-273	CAG-273 sp900752335	GCA_900752335.1	97.88	0.85	taxonomic classification defined by topology and ANI
ERR4968602_bin.74	cmag_619	ERZ12818664	GCA_946496715	107	76.16	0.25	med	1390195	Bacteria	Bacillota_A	Clostridia	TANB77	CAG-508	CAG-273		N/A	N/A	N/A	taxonomic classification defined by topology and ANI
ERR4968602_bin.80	cmag_620	ERZ12818770	GCA_946500005	56	96.49	4.69	med	1500938	Bacteria	Bacillota_A	Clostridia	Christensenellales	UBA1242	Caccovivens		N/A	N/A	N/A	ANI
ERR4968603_bin.15	cmag_621	ERZ12818681	GCA_946495935	65	77.67	1.7	med	1552916	Bacteria	Bacillota_A	Clostridia	Oscillospirales	Acutalibacteraceae	Gallacutalibacter	Gallacutalibacter pullicola	GCA_018712265.1	97.87	0.84	taxonomic classification defined by topology and ANI
ERR4968603_bin.24	cmag_622	ERZ12818950	GCA_946498355	34	65.61	0.7	med	975824	Bacteria	Bacillota_A	Clostridia	Oscillospirales	Ruminococcaceae	Gemmiger	Gemmiger avistercoris	GCA_019116705.1	97.78	0.79	taxonomic classification defined by topology and ANI
ERR4968603_bin.31	cmag_623	ERZ12818740	GCA_946499775	51	59.24	0	med	768539	Bacteria	Bacillota_A	Clostridia	Lachnospirales	Lachnospiraceae	Choladousia	Choladousia intestinigallinarum	GCA_018712605.1	98.43	0.76	taxonomic classification defined by topology and ANI
ERR4968603_bin.35	cmag_624	ERZ12818597	GCA_946497815	161	98.41	0	med	2838389	Bacteria	Bacillota	Bacilli	Lactobacillales	Lactobacillaceae	Lactobacillus	Lactobacillus johnsonii	GCF_000159355.1	97.88	0.86	taxonomic classification defined by topology and ANI
ERR4968603_bin.37	cmag_625	ERZ12818612	GCA_946498155	195	95.07	0	med	2474706	Bacteria	Bacillota_A	Clostridia	Lachnospirales	Lachnospiraceae	Mediterraneibacter	Mediterraneibacter stercoripullorum	GCA_019115765.1	97.44	0.83	taxonomic classification defined by topology and ANI
ERR4968603_bin.41	cmag_626	ERZ12818967	GCA_946498835	156	88.65	1.9	med	2814146	Bacteria	Bacillota_A	Clostridia	Christensenellales	Borkfalkiaceae	Borkfalkia	Borkfalkia sp017886545	GCA_017886545.1	97.88	0.81	taxonomic classification defined by topology and ANI
ERR4968603_bin.56	cmag_627	ERZ12819027	GCA_946500445	56	99.22	0	med	1796329	Bacteria	Bacillota_A	Clostridia	Lachnospirales	Lachnospiraceae	Fusicatenibacter	Fusicatenibacter sp900543115	GCF_016899975.1	98.28	0.86	taxonomic classification defined by topology and ANI
ERR4968604_bin.20	cmag_628	ERZ12819082	GCA_946496295	79	92.02	0.97	med	3443649	Bacteria	Bacillota_A	Clostridia	Lachnospirales	Lachnospiraceae	Enterocloster	Enterocloster excrementigallinarum	GCA_900547035.1	98.27	0.81	taxonomic classification defined by topology and ANI
ERR4968605_bin.39	cmag_629	ERZ12818758	GCA_946497715	77	94.35	0.05	med	2105031	Bacteria	Bacillota_A	Clostridia	Lachnospirales	Lachnospiraceae	Ventrisoma	Ventrisoma faecale	GCA_001304875.1	99.39	0.96	taxonomic classification defined by topology and ANI
ERR4968606_bin.18	cmag_630	ERZ12818638	GCA_946495675	129	99.11	0.95	med	2942562	Bacteria	Bacillota_A	Clostridia	Christensenellales	UBA1242	Caccovivens		N/A	N/A	N/A	ANI
ERR4968606_bin.83	cmag_631	ERZ12819095	GCA_946500695	92	98.1	0	med	3589887	Bacteria	Bacillota	Bacilli	RF39	UBA660	Onthousia		N/A	N/A	N/A	taxonomic classification defined by topology and ANI
ERR4968608_bin.33	cmag_632	ERZ12818595	GCA_946500875	91	97.13	0	med	3094328	Bacteria	Bacteroidota	Bacteroidia	Bacteroidales	Tannerellaceae	Parabacteroides	Parabacteroides distasonis	GCF_000012845.1	97.29	0.81	taxonomic classification defined by topology and ANI
ERR4968608_bin.54	cmag_633	ERZ12818599	GCA_946497855	8	74.38	0	med	730752	Bacteria	Bacillota	Bacilli	RF39	UBA660	Faecisoma		N/A	N/A	N/A	taxonomic classification defined by topology and ANI
ERR4968671_bin.1	cmag_634	ERZ12818878	GCA_946495705	77	93.82	1.12	med	1542868	Bacteria	Bacillota	Bacilli	RF39	UBA660	Ventrenecus		N/A	N/A	N/A	taxonomic classification defined by topology and ANI
ERR4968671_bin.11	cmag_635	ERZ12819005	GCA_946496165	53	99.42	0	med	4908453	Bacteria	Bacteroidota	Bacteroidia	Bacteroidales	UBA932	Merdivivens	Merdivivens pullicola	GCA_017694945.1	98.88	0.93	taxonomic classification defined by topology and ANI
ERR4968671_bin.17	cmag_636	ERZ12818944	GCA_946500525	71	88.2	1.8	med	1154616	Bacteria	Bacteroidota	Bacteroidia	Bacteroidales	UBA932	Cryptobacteroides	Cryptobacteroides faecavium	GCA_017694995.1	98.53	0.86	taxonomic classification defined by topology and ANI
ERR4968671_bin.4	cmag_637	ERZ12818647	GCA_946499685	159	88.2	1.69	med	1383498	Bacteria	Bacteroidota	Bacteroidia	Bacteroidales	Bacteroidaceae	Phocaeicola	Phocaeicola coprocola	GCF_000154845.1	98.07	0.84	taxonomic classification defined by topology and ANI
ERR4968671_bin.51	cmag_638	ERZ12818627	GCA_946499465	37	97.86	0	med	1945855	Bacteria	Bacteroidota	Bacteroidia	Bacteroidales	Bacteroidaceae	Prevotella	Prevotella lascolaii	GCF_900079775.1	98.15	0.97	taxonomic classification defined by topology and ANI
ERR4968671_bin.54	cmag_639	ERZ12818598	GCA_946495695	57	98.33	0.48	med	2617319	Bacteria	Bacteroidota	Bacteroidia	Bacteroidales	Tannerellaceae	Parabacteroides	Parabacteroides intestinipullorum	GCA_900552415.1	97.31	0.91	taxonomic classification defined by topology and ANI
ERR4968673_bin.37	cmag_640	ERZ12818961	GCA_946498995	115	92.48	0.19	med	3127062	Bacteria	Bacillota_A	Clostridia	Lachnospirales	Lachnospiraceae	Mediterraneibacter	Mediterraneibacter cottocaccae	GCF_002160525.1	98.69	0.89	taxonomic classification defined by topology and ANI
ERR4968673_bin.41	cmag_641	ERZ12818814	GCA_946496305	384	80.54	0.84	med	2443261	Bacteria	Bacillota_A	Clostridia	Oscillospirales	Acutalibacteraceae	Heritagella	Heritagella intestinalis	GCF_904420555.1	98.21	0.92	taxonomic classification defined by topology and ANI
ERR4968678_bin.24	cmag_642	ERZ12818984	GCA_946495485	114	99.42	0.77	med	3393464	Bacteria	Bacillota_A	Clostridia	Christensenellales	Borkfalkiaceae	Borkfalkia		N/A	N/A	N/A	taxonomic classification defined by topology and ANI
ERR4968678_bin.28	cmag_643	ERZ12818867	GCA_946498915	93	91.56	0.58	med	4023360	Bacteria	Cyanobacteriota	Vampirovibrionia	Gastranaerophilales	Gastranaerophilaceae			N/A	N/A	N/A	taxonomic classification fully defined by topology
ERR4968678_bin.37	cmag_644	ERZ12819087	GCA_946498515	45	98.66	0	med	2313821	Bacteria	Bacillota_A	Clostridia	Christensenellales	Borkfalkiaceae	Coproplasma		N/A	N/A	N/A	taxonomic classification defined by topology and ANI
ERR4968678_bin.39	cmag_645	ERZ12818733	GCA_946495925	236	66.73	02.02	med	1253362	Bacteria	Bacillota_A	Clostridia	Christensenellales	UBA1242	Caccovivens		N/A	N/A	N/A	ANI
ERR4968678_bin.5	cmag_646	ERZ12818811	GCA_946496815	40	89.74	1.71	med	2053929	Bacteria	Bacillota	Bacilli	RF39	UBA660	Coprosoma		N/A	N/A	N/A	taxonomic classification defined by topology and ANI
ERR4968678_bin.54	cmag_647	ERZ12818761	GCA_946497405	49	95.56	0.03	med	2080796	Bacteria	Bacillota_A	Clostridia	UBA1381	UBA1381	HGM11525		N/A	N/A	N/A	taxonomic classification defined by topology and ANI
ERR4968678_bin.68	cmag_648	ERZ12818692	GCA_946498265	21	69.56	0	med	880942	Bacteria	Bacillota_A	Clostridia	TANB77	CAG-508	CAG-269		N/A	N/A	N/A	ANI
ERR4968681_bin.18	cmag_649	ERZ12819011	GCA_946496065	24	93.82	1.69	med	1284626	Bacteria	Bacillota_A	Clostridia	Christensenellales	UBA1242	Caccovivens	Caccovivens sp905195085	GCA_905195085.1	95.12	0.87	taxonomic classification defined by topology and ANI
ERR4968681_bin.22	cmag_650	ERZ12818981	GCA_946498215	336	88.84	0.69	med	2475600	Bacteria	Bacillota_A	Clostridia	Christensenellales	UBA1242	Onthoplasma		N/A	N/A	N/A	taxonomic classification defined by topology and ANI
ERR4968681_bin.4	cmag_651	ERZ12818689	GCA_946496995	232	69.68	1.83	med	1867522	Bacteria	Bacteroidota	Bacteroidia	Bacteroidales	Rikenellaceae	Alistipes	Alistipes excrementigallinarum	GCF_900290115.1	99.07	0.93	taxonomic classification defined by topology and ANI
ERR4968681_bin.50	cmag_652	ERZ12818817	GCA_946496885	14	90.43	0	med	1108789	Bacteria	Bacillota	Bacilli	RF39	UBA660	HGM10818		N/A	N/A	N/A	taxonomic novelty determined using RED
ERR4968687_bin.20	cmag_653	ERZ12818608	GCA_946497765	21	90.9	0	med	996252	Bacteria	Bacillota	Bacilli	RF39	UBA660	Fimihabitans	Fimihabitans intestinipullorum	GCA_900553765.1	97.86	0.92	taxonomic classification defined by topology and ANI
ERR4968687_bin.22	cmag_654	ERZ12818940	GCA_946499325	35	99.52	0.48	med	2486375	Bacteria	Bacillota	Bacilli	RF39	UBA660	Ventrenecus		N/A	N/A	N/A	taxonomic classification defined by topology and ANI
ERR4968687_bin.30	cmag_655	ERZ12818611	GCA_946499545	46	90.45	0.16	med	1243086	Bacteria	Bacillota	Bacilli	RF39	UBA660	Coprosoma		N/A	N/A	N/A	taxonomic classification defined by topology and ANI
ERR4968687_bin.40	cmag_656	ERZ12818668	GCA_946499435	36	94.38	2.25	med	1222287	Bacteria	Bacillota	Bacilli	RF39	UBA660	MGBC162581		N/A	N/A	N/A	taxonomic classification defined by topology and ANI
ERR4968687_bin.45	cmag_657	ERZ12818816	GCA_946497005	145	82.13	3.37	med	1287801	Bacteria	Bacillota	Bacilli	RF39	UBA660	Onthousia		N/A	N/A	N/A	ANI
ERR4968687_bin.63	cmag_658	ERZ12818880	GCA_946500225	87	78.09	1.69	med	964008	Bacteria	Bacillota_A	Clostridia	Christensenellales	Borkfalkiaceae	RGIG4074	RGIG4074 sp017886575	GCA_017886575.1	99.18	0.84	taxonomic classification defined by topology and ANI
ERR4968687_bin.69	cmag_659	ERZ12818589	GCA_946498295	125	73.5	2.25	med	735181	Bacteria	Bacillota_A	Clostridia	Christensenellales	UBA1242	Caccopulliclostridium	Caccopulliclostridium gallistercoris	GCA_018713725.1	97.52	0.88	taxonomic classification defined by topology and ANI
ERR4968704_bin.2	cmag_660	ERZ12818890	GCA_946497015	74	77.26	2.97	med	1025235	Bacteria	Bacillota_A	Clostridia	TANB77	CAG-508	Merdicola	Merdicola faecigallinarum	GCA_018714565.1	99.21	0.96	taxonomic classification defined by topology and ANI
ERR4968704_bin.38	cmag_661	ERZ12819053	GCA_946496505	154	85.67	0	med	1484757	Bacteria	Bacillota	Bacilli	RF39	UBA660	Caccenecus	Caccenecus avistercoris	GCA_018716965.1	97.83	0.77	taxonomic classification defined by topology and ANI
ERR4968704_bin.39	cmag_662	ERZ12818653	GCA_946497335	26	92.13	0	med	1148209	Bacteria	Bacillota_A	Clostridia	Christensenellales	UBA1242	Caccovivens		N/A	N/A	N/A	taxonomic classification defined by topology and ANI
ERR4968704_bin.51	cmag_663	ERZ12818577	GCA_946500785	124	80	0.81	med	1153021	Bacteria	Bacillota_A	Clostridia	Oscillospirales	Oscillospiraceae	Faecousia	Faecousia excrementigallinarum	GCA_018713285.1	97.52	0.85	taxonomic classification defined by topology and ANI
ERR4968704_bin.83	cmag_664	ERZ12819100	GCA_946496685	105	88.76	2.25	med	1205261	Bacteria	Bacillota_A	Clostridia	TANB77	CAG-508	CAG-269		N/A	N/A	N/A	taxonomic classification defined by topology and ANI
ERR4968705_bin.113	cmag_665	ERZ12818831	GCA_946496985	35	87.72	0	med	1054148	Bacteria	Bacillota_A	Clostridia	Lachnospirales	Lachnospiraceae	Sellimonas	Sellimonas sp002159995	GCF_002159995.1	99.18	0.95	taxonomic classification defined by topology and ANI
ERR4968705_bin.24	cmag_666	ERZ12818712	GCA_946500205	66	96.42	0	med	2196914	Bacteria	Bacillota_A	Clostridia	TANB77	CAG-465			N/A	N/A	N/A	taxonomic novelty determined using RED
ERR4968705_bin.27	cmag_667	ERZ12818930	GCA_946499315	56	83.95	1.75	med	1868059	Bacteria	Bacillota_A	Clostridia	Lachnospirales	Lachnospiraceae	Ruminococcus_G	Ruminococcus_G avistercoris	GCA_019120315.1	99.04	0.93	taxonomic classification defined by topology and ANI
ERR4968705_bin.43	cmag_668	ERZ12818897	GCA_946498455	96	96.27	0.97	med	2333786	Bacteria	Bacillota_A	Clostridia	Lachnospirales	Lachnospiraceae	Eubacterium_I		N/A	N/A	N/A	ANI
ERR4968705_bin.53	cmag_669	ERZ12818720	GCA_946497915	50	67.53	3.5	med	1340211	Bacteria	Bacillota_A	Clostridia	Lachnospirales	Lachnospiraceae	Fusicatenibacter	Fusicatenibacter merdavium	GCA_019115005.1	98.64	0.8	taxonomic classification defined by topology and ANI
ERR4968705_bin.54	cmag_670	ERZ12819094	GCA_946496015	108	92.07	0	med	2148471	Bacteria	Bacillota_A	Clostridia	Christensenellales	UBA1242	Onthoplasma	Onthoplasma faecipullorum	GCA_019120295.1	98.42	0.96	taxonomic classification defined by topology and ANI
ERR4968705_bin.90	cmag_671	ERZ12819062	GCA_946497375	93	92.82	0.57	med	2734795	Bacteria	Bacillota	Bacilli	RF39	UBA660	Onthousia		N/A	N/A	N/A	taxonomic classification defined by topology and ANI
ERR4968711_bin.16	cmag_672	ERZ12818993	GCA_946498955	143	82.61	3.48	med	2747366	Bacteria	Bacillota_A	Clostridia	Oscillospirales	Ruminococcaceae	Merdivicinus	Merdivicinus faecavium	GCA_018716285.1	98.23	0.91	taxonomic classification defined by topology and ANI
ERR4968711_bin.17	cmag_673	ERZ12818663	GCA_946497265	123	77.34	3.42	med	875831	Bacteria	Bacillota_A	Clostridia	Oscillospirales	Acutalibacteraceae	CAJFUH01		N/A	N/A	N/A	taxonomic classification defined by topology and ANI
ERR4968711_bin.19	cmag_674	ERZ12819084	GCA_946497285	125	76.5	2.25	med	1235827	Bacteria	Bacillota_A	Clostridia	Oscillospirales	Acutalibacteraceae	Acutalibacter	Acutalibacter sp900755895	GCA_900755895.1	96.94	0.88	taxonomic classification defined by topology and ANI
ERR4968711_bin.32	cmag_675	ERZ12818818	GCA_946499895	164	93.79	1.34	med	2609919	Bacteria	Bacillota_A	Clostridia	Lachnospirales	Lachnospiraceae	Fusicatenibacter	Fusicatenibacter sp017887445	GCA_017887445.1	99.61	0.88	taxonomic classification defined by topology and ANI
ERR4968711_bin.38	cmag_676	ERZ12819000	GCA_946498095	282	66.6	1.34	med	2053260	Bacteria	Bacillota_A	Clostridia	Oscillospirales	Ruminococcaceae			N/A	N/A	N/A	taxonomic classification fully defined by topology
ERR4968711_bin.58	cmag_677	ERZ12819035	GCA_946495845	62	93.29	0	med	2523548	Bacteria	Bacillota	Bacilli	Erysipelotrichales	Coprobacillaceae	Erysipelatoclostridium	Erysipelatoclostridium merdavium	GCF_002160495.1	98.73	0.83	taxonomic classification defined by topology and ANI
ERR4968711_bin.9	cmag_678	ERZ12818660	GCA_946499735	180	92.93	1.58	med	3692788	Bacteria	Bacillota_A	Clostridia	Christensenellales	Borkfalkiaceae	Borkfalkia	Borkfalkia stercoripullorum	GCA_019119395.1	98.63	0.86	taxonomic classification defined by topology and ANI
ERR4968712_bin.107	cmag_679	ERZ12818768	GCA_946500095	50	96.64	4.7	med	2628564	Bacteria	Bacillota_A	Clostridia	Christensenellales	CAG-917	Limadaptatus	Limadaptatus stercoripullorum	GCA_018713795.1	97.82	0.94	taxonomic classification defined by topology and ANI
ERR4968712_bin.113	cmag_680	ERZ12819041	GCA_946495725	74	100	0	med	2928274	Bacteria	Cyanobacteriota	Vampirovibrionia	Gastranaerophilales	Gastranaerophilaceae	Scatenecus	Scatenecus faecavium	GCA_900551915.1	98.89	0.95	taxonomic classification defined by topology and ANI
ERR4968712_bin.124	cmag_681	ERZ12819014	GCA_946498615	60	94.76	0.08	med	1946046	Bacteria	Bacillota_A	Clostridia	Oscillospirales	CAG-272	SIG673		N/A	N/A	N/A	ANI
ERR4968712_bin.129	cmag_682	ERZ12818837	GCA_946500075	44	89.41	0.46	med	1516490	Bacteria	Bacillota_A	Clostridia	Oscillospirales	Ruminococcaceae	Faeciplasma	Faeciplasma avium	GCA_002305045.1	99.09	0.92	taxonomic classification defined by topology and ANI
ERR4968712_bin.26	cmag_683	ERZ12819023	GCA_946498315	143	89.53	1.62	med	1709888	Bacteria	Cyanobacteriota	Vampirovibrionia	Gastranaerophilales	Gastranaerophilaceae	Avigastranaerophilus		N/A	N/A	N/A	taxonomic classification defined by topology and ANI
ERR4968712_bin.40	cmag_684	ERZ12818637	GCA_946499195	249	76.42	02.03	med	1689043	Bacteria	Synergistota	Synergistia	Synergistales	Synergistaceae	Caccocola	Caccocola faecigallinarum	GCA_900544635.1	96.9	0.93	taxonomic classification defined by topology and ANI
ERR4968712_bin.49	cmag_685	ERZ12819071	GCA_946496335	28	96.64	0	med	1706666	Bacteria	Verrucomicrobiota	Lentisphaeria	Victivallales	Victivallaceae	Victivallis		N/A	N/A	N/A	taxonomic classification defined by topology and ANI
ERR4968712_bin.50	cmag_686	ERZ12818841	GCA_946496935	37	94.02	1.42	med	1989682	Bacteria	Bacillota_A	Clostridia	Christensenellales	CAG-917	Limadaptatus	Limadaptatus sp900554085	GCA_900554085.1	98.56	0.91	taxonomic classification defined by topology and ANI
ERR4968712_bin.51	cmag_687	ERZ12818696	GCA_946496695	66	100	0	med	2619079	Bacteria	Bacillota_A	Clostridia	TANB77	CAG-508			N/A	N/A	N/A	taxonomic novelty determined using RED
ERR4968712_bin.54	cmag_688	ERZ12818721	GCA_946495625	341	91.89	02.07	med	4130733	Bacteria	Bacillota_A	Clostridia	Oscillospirales	CAG-272	UMGS1865		N/A	N/A	N/A	taxonomic classification defined by topology and ANI
ERR4968712_bin.56	cmag_689	ERZ12819070	GCA_946497315	53	90.81	0.02	med	1426805	Bacteria	Bacillota_A	Clostridia	Christensenellales	UBA1242	Caccovivens		N/A	N/A	N/A	taxonomic classification defined by topology and ANI
ERR4968712_bin.57	cmag_690	ERZ12818710	GCA_946497945	40	64.69	0.67	med	1121861	Bacteria	Pseudomonadota	GammaPseudomonadota	Burkholderiales	Burkholderiaceae	Aphodousia	Aphodousia faecipullorum	GCA_018714205.1	98.82	0.88	taxonomic classification defined by topology and ANI
ERR4968712_bin.64	cmag_691	ERZ12818928	GCA_946500375	145	96.4	0.69	med	2861865	Bacteria	Bacillota_A	Clostridia	Christensenellales	CAG-74	Onthenecus		N/A	N/A	N/A	taxonomic classification defined by topology and ANI
ERR4968712_bin.70	cmag_692	ERZ12818990	GCA_946498585	203	79.46	0	med	1371321	Bacteria	Bacillota_A	Clostridia	Christensenellales	UBA1242	Onthoplasma		N/A	N/A	N/A	taxonomic classification defined by topology and ANI
ERR4968712_bin.78	cmag_693	ERZ12818889	GCA_946498465	54	86.85	0	med	1692961	Bacteria	Bacillota_A	Clostridia	Oscillospirales	CAG-382	Woodwardibium	Woodwardibium sp900754535	GCA_900754535.1	98.82	0.86	taxonomic classification defined by topology and ANI
ERR4968712_bin.84	cmag_694	ERZ12819096	GCA_946496245	216	91.63	0.37	med	2747035	Bacteria	Cyanobacteriota	Vampirovibrionia	Gastranaerophilales	Gastranaerophilaceae	Avigastranaerophilus		N/A	N/A	N/A	ANI
ERR4968712_bin.88	cmag_695	ERZ12819039	GCA_946499355	22	89.21	2.25	med	1091112	Bacteria	Bacillota_A	Clostridia	Oscillospirales	Oscillospiraceae	Limivicinus	Limivicinus faecipullorum	GCA_018711755.1	98.56	0.91	taxonomic classification defined by topology and ANI
ERR4968712_bin.9	cmag_696	ERZ12819015	GCA_946497975	31	93.83	0	med	1707222	Bacteria	Bacillota_A	Clostridia	Christensenellales	Borkfalkiaceae	Gallimonas		N/A	N/A	N/A	taxonomic classification defined by topology and ANI
ERR4968712_bin.98	cmag_697	ERZ12818709	GCA_946498105	64	94.02	1.99	med	1972630	Bacteria	Cyanobacteriota	Vampirovibrionia	Gastranaerophilales	Gastranaerophilaceae	SIG32		N/A	N/A	N/A	taxonomic classification defined by topology and ANI
ERR4969053_bin.1	cmag_698	ERZ12818913	GCA_946500385	128	94.57	0	med	2561796	Bacteria	Bacillota_A	Clostridia	Christensenellales	Borkfalkiaceae	Scatosoma	Scatosoma sp904419075	GCA_904419075.1	97.35	0.88	taxonomic classification defined by topology and ANI
ERR4969053_bin.15	cmag_699	ERZ12818671	GCA_946496205	67	93.15	0.05	med	1711254	Bacteria	Bacillota_A	Clostridia	Lachnospirales	Lachnospiraceae	Mediterraneibacter	Mediterraneibacter caccavium	GCF_002161355.1	98.02	0.91	taxonomic classification defined by topology and ANI
ERR4969053_bin.24	cmag_700	ERZ12818881	GCA_946500285	23	89.74	1.42	med	1784590	Bacteria	Bacillota_A	Clostridia	Lachnospirales	Anaerotignaceae	Neoanaerotignum_A	Neoanaerotignum_A tabaqchaliae	GCF_904420235.1	99.23	0.93	taxonomic classification defined by topology and ANI
ERR4969053_bin.25	cmag_701	ERZ12818648	GCA_946499455	87	97.58	0	med	3369006	Bacteria	Bacillota_A	Clostridia	Christensenellales	CAG-74	Faecaligallichristensenella	Faecaligallichristensenella faecipullorum	GCA_018716505.1	98.69	0.85	taxonomic classification defined by topology and ANI
ERR4969053_bin.26	cmag_702	ERZ12818828	GCA_946498055	140	75	0.44	med	2264579	Bacteria	Bacillota_A	Clostridia	Oscillospirales	Ruminococcaceae	Pseudoruminococcus_B	Pseudoruminococcus_B merdavium	GCF_904419745.1	99.59	0.95	taxonomic classification defined by topology and ANI
ERR4969053_bin.29	cmag_703	ERZ12818693	GCA_946499415	128	97.99	0	med	2328877	Bacteria	Bacillota_A	Clostridia	Oscillospirales	Ruminococcaceae	Anaerofilum	Anaerofilum faecale	GCF_002160015.1	98.84	0.92	taxonomic classification defined by topology and ANI
ERR4969053_bin.40	cmag_704	ERZ12818697	GCA_946500155	148	94.19	0	med	2930645	Bacteria	Bacillota_A	Clostridia	Lachnospirales	UBA1390	Faecimorpha	Faecimorpha stercoravium	GCA_002305315.1	98.25	0.88	taxonomic classification defined by topology and ANI
ERR4969053_bin.41	cmag_705	ERZ12818943	GCA_946500945	42	95.3	0	med	2184066	Bacteria	Bacillota_A	Clostridia	Lachnospirales	Lachnospiraceae	AM51-8	AM51-8 sp900761925	GCA_900761925.1	98.27	0.87	taxonomic classification defined by topology and ANI
ERR4969053_bin.48	cmag_706	ERZ12818870	GCA_946500015	72	96.26	0.23	med	2389041	Bacteria	Bacillota_A	Clostridia	Lachnospirales	Lachnospiraceae	Catenibacillus	Catenibacillus faecigallinarum	GCA_018711005.1	98.57	0.86	taxonomic classification defined by topology and ANI
ERR4969053_bin.54	cmag_707	ERZ12818683	GCA_946497575	147	97.43	1.57	med	2809149	Bacteria	Bacillota_A	Clostridia	Lachnospirales	Lachnospiraceae	Lachnoclostridium_B	Lachnoclostridium_B faecipullorum	GCA_900543315.1	98.78	0.83	taxonomic classification defined by topology and ANI
ERR4969053_bin.55	cmag_708	ERZ12818869	GCA_946498405	58	95.54	0.58	med	2640522	Bacteria	Bacillota_A	Clostridia	Oscillospirales	Ruminococcaceae	Gemmiger	Gemmiger stercorigallinarum	GCA_019119495.1	97.95	0.83	taxonomic classification defined by topology and ANI
ERR4969053_bin.72	cmag_709	ERZ12819055	GCA_946500755	92	95.3	1.34	med	3440344	Bacteria	Bacillota_A	Clostridia	Lachnospirales	Lachnospiraceae	Scybalocola	Scybalocola faecipullorum	GCA_018716485.1	99.01	0.89	taxonomic classification defined by topology and ANI
ERR4969053_bin.79	cmag_710	ERZ12818639	GCA_946497685	60	94.28	2.63	med	2607387	Bacteria	Bacillota_A	Clostridia	Monoglobales	Monoglobaceae	Roslinia		N/A	N/A	N/A	taxonomic classification defined by topology and ANI
ERR4969053_bin.8	cmag_711	ERZ12818979	GCA_946500935	126	95.24	0.34	med	2740779	Bacteria	Bacillota_A	Clostridia	Oscillospirales	Oscillospiraceae	Evtepia	Evtepia excrementipullorum	GCA_900546255.1	97.99	0.87	taxonomic classification defined by topology and ANI
ERR4969053_bin.82	cmag_712	ERZ12818970	GCA_946500905	82	97.99	0.67	med	2878773	Bacteria	Bacillota_A	Clostridia	Oscillospirales	Ruminococcaceae	Fournierella	Fournierella sp002161595	GCF_002161595.1	98.82	0.95	taxonomic classification defined by topology and ANI
ERR4969053_bin.83	cmag_713	ERZ12818780	GCA_946496855	77	96.42	0.67	med	3073722	Bacteria	Bacillota_A	Clostridia	Lachnospirales	CAG-274	Gallispira	Gallispira edinburgensis	GCF_904395805.1	98.23	0.9	taxonomic classification defined by topology and ANI
ERR4969053_bin.9	cmag_714	ERZ12818586	GCA_946500795	162	91.39	0.67	med	2166571	Bacteria	Bacillota_A	Clostridia	Oscillospirales	Ruminococcaceae	Ruthenibacterium	Ruthenibacterium merdipullorum	GCA_900546885.1	98.83	0.91	taxonomic classification defined by topology and ANI
ERR4969151_bin.1	cmag_715	ERZ12818779	GCA_946498695	107	98.33	0.23	med	2821368	Bacteria	Bacillota_A	Clostridia	Lachnospirales	Lachnospiraceae	Merdisoma		N/A	N/A	N/A	taxonomic classification defined by topology and ANI
ERR4969151_bin.101	cmag_716	ERZ12818794	GCA_946497735	79	98.66	0	med	2658051	Bacteria	Bacillota	Bacilli	RF39	UBA660	Caccenecus		N/A	N/A	N/A	taxonomic classification defined by topology and ANI
ERR4969151_bin.113	cmag_717	ERZ12818785	GCA_946497025	78	97.28	0.68	med	2352956	Bacteria	Cyanobacteriota	Vampirovibrionia	Gastranaerophilales	Gastranaerophilaceae	Spyradomonas	Spyradomonas excrementavium	GCA_900547155.1	99.37	0.94	taxonomic classification defined by topology and ANI
ERR4969151_bin.115	cmag_718	ERZ12819030	GCA_946499335	81	96.76	1.32	med	3096194	Bacteria	Bacillota_A	Clostridia	Oscillospirales	Oscillospiraceae	Scatomorpha	Scatomorpha merdavium	GCA_004553625.1	98.56	0.94	taxonomic classification defined by topology and ANI
ERR4969151_bin.118	cmag_719	ERZ12818755	GCA_946496445	74	86.08	3.37	med	1190121	Bacteria	Bacteroidota	Bacteroidia	Bacteroidales	Marinifilaceae	Odoribacter	Odoribacter splanchnicus	GCF_000190535.1	98.5	0.81	taxonomic classification defined by topology and ANI
ERR4969151_bin.130	cmag_720	ERZ12818912	GCA_946499305	33	90.38	0.85	med	2189579	Bacteria	Bacillota_A	Clostridia	Christensenellales	Borkfalkiaceae	Coproplasma	Coproplasma excrementipullorum	GCA_018714165.1	98.92	0.85	taxonomic classification defined by topology and ANI
ERR4969151_bin.134	cmag_721	ERZ12819069	GCA_946496525	212	66.74	0.34	med	1684826	Bacteria	Bacillota_A	Clostridia	Oscillospirales	Ruminococcaceae	Gemmiger	Gemmiger stercoripullorum	GCA_019119365.1	98.2	0.87	taxonomic classification defined by topology and ANI
ERR4969151_bin.135	cmag_722	ERZ12818659	GCA_946496535	66	99.46	0	med	4146320	Bacteria	Bacillota_A	Clostridia	Oscillospirales	Ruminococcaceae	Fournierella	Fournierella merdipullorum	GCA_019116345.1	98.57	0.85	taxonomic classification defined by topology and ANI
ERR4969151_bin.142	cmag_723	ERZ12818969	GCA_946498925	54	95.56	0.4	med	1842822	Bacteria	Bacillota_A	Clostridia	Lachnospirales	Anaerotignaceae	Anaerotignum		N/A	N/A	N/A	ANI
ERR4969151_bin.144	cmag_724	ERZ12818972	GCA_946498305	123	92.69	0.12	med	2328988	Bacteria	Bacillota_A	Clostridia	Oscillospirales	Acutalibacteraceae	UMGS1264		N/A	N/A	N/A	taxonomic novelty determined using RED
ERR4969151_bin.145	cmag_725	ERZ12818576	GCA_946500435	131	92.59	0.34	med	2283472	Bacteria	Bacillota_A	Clostridia	Oscillospirales	Oscillospiraceae	Dysosmobacter		N/A	N/A	N/A	taxonomic classification defined by topology and ANI
ERR4969151_bin.20	cmag_726	ERZ12818736	GCA_946500045	80	97.32	0	med	2321226	Bacteria	Bacillota_A	Clostridia	TANB77	CAG-508	CAG-273		N/A	N/A	N/A	taxonomic classification defined by topology and ANI
ERR4969151_bin.33	cmag_727	ERZ12818787	GCA_946497995	160	93.71	0.67	med	2616070	Bacteria	Bacillota_A	Clostridia	Oscillospirales	Butyricicoccaceae	SIG471	SIG471 sp905199135	GCA_905199135.1	98.1	0.93	taxonomic classification defined by topology and ANI
ERR4969151_bin.47	cmag_728	ERZ12819101	GCA_946499165	132	89.92	0.67	med	2276175	Bacteria	Bacillota_A	Clostridia	Oscillospirales	Ruminococcaceae	UBA1405	UBA1405 sp002305685	GCA_002305685.1	98.63	0.88	taxonomic classification defined by topology and ANI
ERR4969151_bin.53	cmag_729	ERZ12818999	GCA_946499015	43	75.75	2.24	med	1431311	Bacteria	Bacillota_A	Clostridia	Oscillospirales	Ruminococcaceae	Anaerotruncus		N/A	N/A	N/A	taxonomic classification defined by topology and ANI
ERR4969151_bin.62	cmag_730	ERZ12818896	GCA_946499245	41	95.3	0	med	2106110	Bacteria	Bacillota	Bacilli	RF39	UBA660	Ventrenecus		N/A	N/A	N/A	taxonomic classification defined by topology and ANI
ERR4969151_bin.64	cmag_731	ERZ12819043	GCA_946495755	76	97.99	0	med	2580381	Bacteria	Bacillota_A	Clostridia	Lachnospirales	Lachnospiraceae	Lachnoclostridium_A		N/A	N/A	N/A	ANI
ERR4969151_bin.66	cmag_732	ERZ12818813	GCA_946498045	35	98.66	0	med	2504317	Bacteria	Bacillota_A	Clostridia	Lachnospirales	Lachnospiraceae	Clostridium_Q		N/A	N/A	N/A	taxonomic classification defined by topology and ANI
ERR4969151_bin.67	cmag_733	ERZ12818795	GCA_946499865	66	84.83	0	med	1604652	Bacteria	Bacteroidota	Bacteroidia	Bacteroidales	Rikenellaceae	Rikenella	Rikenella faecigallinarum	GCA_019113395.1	99.17	0.96	taxonomic classification defined by topology and ANI
ERR4969151_bin.81	cmag_734	ERZ12818931	GCA_946496235	39	98.73	0.63	med	2585659	Bacteria	Bacillota_A	Clostridia	Oscillospirales	Oscillospiraceae	Avoscillospira	Avoscillospira stercorigallinarum	GCA_018713205.1	97.88	0.83	taxonomic classification defined by topology and ANI
ERR4969151_bin.82	cmag_735	ERZ12819088	GCA_946496215	92	96.33	0.63	med	3254125	Bacteria	Bacillota_A	Clostridia	TANB77	CAG-508	CAG-793		N/A	N/A	N/A	taxonomic classification defined by topology and ANI
ERR4969151_bin.85	cmag_736	ERZ12818894	GCA_946498945	26	100	0	med	2286609	Bacteria	Desulfobacterota_I	Desulfovibrionia	Desulfovibrionales	Desulfovibrionaceae	Bilophila	Bilophila faecipullorum	GCA_019114025.1	99.87	0.94	taxonomic classification defined by topology and ANI
ERR4969151_bin.9	cmag_737	ERZ12818614	GCA_946495505	213	93.26	1.34	med	2187361	Bacteria	Bacillota_A	Clostridia	Lachnospirales	Lachnospiraceae	Blautia	Blautia merdavium	GCA_019119975.1	98.13	0.82	taxonomic classification defined by topology and ANI
ERR4992195_bin.27	cmag_738	ERZ12818892	GCA_946500345	31	54.66	0	med	929979	Bacteria	Bacillota_A	Clostridia	Lachnospirales	Anaerotignaceae	Fimicola	Fimicola cottocaccae	GCF_002161055.1	99.06	0.91	taxonomic classification defined by topology and ANI
ERR4992195_bin.8	cmag_739	ERZ12818860	GCA_946499645	120	98.22	0.33	med	3459874	Bacteria	Bacillota_A	Clostridia	Christensenellales	Borkfalkiaceae	Gallimonas		N/A	N/A	N/A	taxonomic classification defined by topology and ANI
ERR4992208_bin.26	cmag_740	ERZ12818727	GCA_946499745	139	98.05	0	med	3560379	Bacteria	Bacillota_A	Clostridia	Oscillospirales	Ruminococcaceae	Angelakisella	Angelakisella massiliensis	GCF_900104675.1	98.8	0.97	taxonomic classification defined by topology and ANI
ERR4992208_bin.29	cmag_741	ERZ12818863	GCA_946498375	63	98.66	0	med	3309905	Bacteria	Bacillota	Bacilli	RF39	UBA660	HGM10766		N/A	N/A	N/A	taxonomic classification defined by topology and ANI
ERR4992208_bin.47	cmag_742	ERZ12818898	GCA_946500305	58	92.74	0.05	med	2228019	Bacteria	Bacillota_A	Clostridia	Lachnospirales	Lachnospiraceae	Merdisoma	Merdisoma sp002160825	GCF_002160825.1	98.48	0.87	taxonomic classification defined by topology and ANI
ERR4992208_bin.52	cmag_743	ERZ12818620	GCA_946495915	146	95.31	0	med	2793843	Bacteria	Bacillota_A	Clostridia	Christensenellales	Borkfalkiaceae	Borkfalkia	Borkfalkia sp003343765	GCA_003343765.1	97.94	0.84	taxonomic classification defined by topology and ANI
ERR4992208_bin.53	cmag_744	ERZ12818790	GCA_946500475	37	71.91	0	med	969263	Bacteria	Bacillota_A	Clostridia	TANB77	CAG-465	RGIG5622		N/A	N/A	N/A	taxonomic classification defined by topology and ANI
ERR4993373_bin.10	cmag_745	ERZ12819097	GCA_946500645	171	93.43	0.95	med	3116589	Bacteria	Bacillota_A	Clostridia	Oscillospirales	Ruminococcaceae	Anaerofilum	Anaerofilum excrementigallinarum	GCA_019115305.1	98.16	0.7	taxonomic classification defined by topology and ANI
ERR4993373_bin.5	cmag_746	ERZ12818952	GCA_946498335	107	96.37	0.03	med	2763677	Bacteria	Bacillota_A	Clostridia	Lachnospirales	Lachnospiraceae	Blautia	Blautia merdipullorum	GCA_019118685.1	98.19	0.82	taxonomic classification defined by topology and ANI
ERR4993373_bin.50	cmag_747	ERZ12819003	GCA_946499405	79	69.44	0.7	med	1397987	Bacteria	Pseudomonadota	AlphaPseudomonadota	Rs-D84	Rs-D84	Enterousia	Enterousia intestinigallinarum	GCA_900546185.1	98.13	0.88	taxonomic classification defined by topology and ANI
ERR4993373_bin.59	cmag_748	ERZ12818998	GCA_946498795	319	73.16	2.72	med	2524002	Bacteria	Bacillota_A	Clostridia	Oscillospirales	Oscillospiraceae	Enterenecus	Enterenecus faecium	GCF_002161675.1	96.71	0.89	taxonomic classification defined by topology and ANI
ERR4993378_bin.4	cmag_749	ERZ12818763	GCA_946497495	72	98.73	0.64	med	3339842	Bacteria	Bacillota_A	Clostridia	Oscillospirales	Oscillospiraceae	Intestinimonas	Intestinimonas timonensis	GCF_900626145.1	96.36	0.89	taxonomic classification defined by topology and ANI
ERR4993378_bin.43	cmag_750	ERZ12819024	GCA_946498475	6	89.01	0	med	1010205	Bacteria	Bacillota_A	Clostridia	Lachnospirales	Lachnospiraceae	Caccovicinus	Caccovicinus sp017889125	GCA_017889125.1	97.67	0.81	taxonomic classification defined by topology and ANI
ERR4993378_bin.50	cmag_751	ERZ12818915	GCA_946500405	89	96.64	0	med	2402944	Bacteria	Actinomycetota	Coriobacteriia	Coriobacteriales	Eggerthellaceae	Rubneribacter	Rubneribacter badeniensis	GCF_002899695.1	97.08	0.76	taxonomic classification defined by topology and ANI
ERR4993378_bin.6	cmag_752	ERZ12818571	GCA_946498185	69	92.42	0.89	med	2242559	Bacteria	Bacillota_A	Clostridia	Lachnospirales	Lachnospiraceae	Mediterraneibacter	Mediterraneibacter intestinavium	GCA_019119205.1	98.36	0.86	taxonomic classification defined by topology and ANI
ERR4993381_bin.14	cmag_753	ERZ12818842	GCA_946500485	63	100	0.37	med	4035077	Bacteria	Bacillota_A	Clostridia	TANB77	CAG-508	CAG-452		N/A	N/A	N/A	taxonomic classification defined by topology and ANI
ERR4993381_bin.24	cmag_754	ERZ12818737	GCA_946496435	368	89.45	0	med	3041985	Bacteria	Bacillota_A	Clostridia	Oscillospirales	Ruminococcaceae	Ruthenibacterium	Ruthenibacterium avium	GCA_002315015.1	98.42	0.85	taxonomic classification defined by topology and ANI
ERR4993381_bin.28	cmag_755	ERZ12818607	GCA_946495995	58	91.03	2.24	med	3124496	Bacteria	Cyanobacteriota	Vampirovibrionia	Gastranaerophilales	Gastranaerophilaceae	Limenecus	Limenecus avicola	GCA_000980375.1	98.14	0.95	taxonomic classification defined by topology and ANI
ERR4993381_bin.30	cmag_756	ERZ12819047	GCA_946499385	36	70.63	2.36	med	1145390	Bacteria	Bacillota	Bacilli	RF39	UBA660	Faecimonas	Faecimonas sp017886705	GCA_017886705.1	98.75	0.89	taxonomic classification defined by topology and ANI
ERR4993381_bin.53	cmag_757	ERZ12819060	GCA_946497365	95	98.24	0.68	med	2286729	Bacteria	Bacillota_A	Clostridia	TANB77	CAG-508	CAG-273		N/A	N/A	N/A	ANI
ERR4993381_bin.57	cmag_758	ERZ12818743	GCA_946495825	16	89.74	0.85	med	2097189	Bacteria	Bacillota_A	Clostridia	Oscillospirales	Butyricicoccaceae	Butyricicoccus	Butyricicoccus sp017886875	GCA_017886875.1	98.61	0.91	taxonomic classification defined by topology and ANI
ERR4993381_bin.66	cmag_759	ERZ12818938	GCA_946500515	121	90.67	1.33	med	1281384	Bacteria	Bacillota_A	Clostridia	Oscillospirales	Acutalibacteraceae	Scatavimonas	Scatavimonas merdipullorum	GCA_900541565.1	99.39	0.95	taxonomic classification defined by topology and ANI
ERR4993381_bin.77	cmag_760	ERZ12819025	GCA_946495535	70	76.65	0.96	med	1412774	Bacteria	Bacillota_A	Clostridia	TANB77	CAG-508			N/A	N/A	N/A	taxonomic novelty determined using RED
ERR4993382_bin.29	cmag_761	ERZ12818802	GCA_946497455	250	59.71	0.96	med	1314891	Bacteria	Bacillota	Bacilli	RF39	UBA660	Onthocola_B	Onthocola_B stercorigallinarum	GCA_900751815.1	97.86	0.93	taxonomic classification defined by topology and ANI
ERR4993382_bin.35	cmag_762	ERZ12819072	GCA_946496325	51	95.97	0	med	2067740	Bacteria	Bacillota	Bacilli	RF39	UBA660	Onthocola_B		N/A	N/A	N/A	taxonomic classification defined by topology and ANI
ERR4993382_bin.39	cmag_763	ERZ12818954	GCA_946498435	33	78.71	0.51	med	1557901	Bacteria	Bacillota	Bacilli	RFN20	CAG-631	Caccosoma	Caccosoma faecigallinarum	GCA_000433015.1	98.16	0.9	taxonomic classification defined by topology and ANI
ERR4993662_bin.105	cmag_764	ERZ12819044	GCA_946499615	18	92.7	1.12	med	1341653	Bacteria	Bacillota	Bacilli	Lactobacillales	Enterococcaceae	Enterococcus_E	Enterococcus_E cecorum	GCF_000407565.1	95.29	0.8	taxonomic classification defined by topology and ANI
ERR4993662_bin.106	cmag_765	ERZ12818906	GCA_946500395	82	92.7	1.85	med	1597746	Bacteria	Bacillota	Bacilli	RF39	UBA660			N/A	N/A	N/A	taxonomic classification fully defined by topology
ERR4993662_bin.24	cmag_766	ERZ12818994	GCA_946498605	27	98.88	0	med	1586519	Bacteria	Bacillota_A	Clostridia	Oscillospirales	Oscillospiraceae	CAJFPI01	CAJFPI01 sp904419145	GCA_904419145.1	98.64	0.76	taxonomic classification defined by topology and ANI
ERR4993662_bin.31	cmag_767	ERZ12818866	GCA_946496795	94	98.51	0.33	med	2385197	Bacteria	Bacillota_A	Clostridia	Christensenellales	UBA1242	UBA5893		N/A	N/A	N/A	taxonomic classification defined by topology and ANI
ERR4993662_bin.43	cmag_768	ERZ12818575	GCA_946500555	61	92.7	0	high	1513702	Bacteria	Verrucomicrobiota	Lentisphaeria	Victivallales	Victivallaceae	Victivallis	Victivallis vadensis	GCF_003096415.1	98.71	0.95	taxonomic classification defined by topology and ANI
ERR4993662_bin.45	cmag_769	ERZ12818899	GCA_946498875	211	77.27	1.34	med	2077380	Bacteria	Bacillota_A	Clostridia	Oscillospirales	Oscillospiraceae	Scatomorpha	Scatomorpha intestinigallinarum	GCA_900544295.1	98.81	0.9	taxonomic classification defined by topology and ANI
ERR4993662_bin.60	cmag_770	ERZ12818980	GCA_946495885	33	93.26	2.25	med	946815	Bacteria	Bacillota_A	Clostridia	Oscillospirales	Acutalibacteraceae	Acutalibacter	Acutalibacter stercorigallinarum	GCA_019112625.1	96.89	0.87	taxonomic classification defined by topology and ANI
ERR4993662_bin.61	cmag_771	ERZ12818833	GCA_946496905	540	70.23	03.04	med	3373299	Bacteria	Bacillota_A	Clostridia	Christensenellales	CAG-74	Alectryocaccomicrobium	Alectryocaccomicrobium faecavium	GCA_900754755.1	98.26	0.83	taxonomic classification defined by topology and ANI
ERR4993662_bin.64	cmag_772	ERZ12818988	GCA_946498595	118	92.95	0	med	2567334	Bacteria	Bacillota_A	Clostridia	UBA1212	UBA1255	Egerieisoma	Egerieisoma sp900543695	GCA_900543695.1	99.53	0.96	taxonomic classification defined by topology and ANI
ERR4993662_bin.75	cmag_773	ERZ12818672	GCA_946496875	279	71.16	0.34	med	1623737	Bacteria	Bacillota_A	Clostridia	Christensenellales	HGM11417	HGM11417		N/A	N/A	N/A	taxonomic classification defined by topology and ANI
ERR4993662_bin.82	cmag_774	ERZ12818719	GCA_946497195	310	89.65	0.81	med	2801486	Bacteria	Bacillota_A	Clostridia	Oscillospirales	CAG-272	Flemingibacterium	Flemingibacterium merdigallinarum	GCF_904386005.1	95.57	0.89	taxonomic classification defined by topology and ANI
ERR7167026_bin.11	cmag_775	ERZ12818569	GCA_946497035	72	96.15	0.7	med	2249716	Bacteria	Bacillota_A	Clostridia	Lachnospirales	CAG-274	JAHALF01		N/A	N/A	N/A	taxonomic classification defined by topology and ANI
ERR7167028_bin.4	cmag_776	ERZ12818949	GCA_946499025	277	69.86	0.71	med	1530086	Bacteria	Bacillota_A	Clostridia	TANB77	CAG-508	Merdicola		N/A	N/A	N/A	taxonomic classification defined by topology and ANI
ERR7167029_bin.12	cmag_777	ERZ12818986	GCA_946498895	137	95.95	02.01	med	3586075	Bacteria	Bacillota_A	Clostridia	Lachnospirales	Lachnospiraceae	Blautia_A	Blautia_A intestinavium	GCA_019113745.1	98.19	0.84	taxonomic classification defined by topology and ANI
ERR7167029_bin.23	cmag_778	ERZ12819076	GCA_946498705	35	94.85	0	med	2010464	Bacteria	Bacillota_A	Clostridia	Lachnospirales	Lachnospiraceae	Anaerostipes	Anaerostipes avistercoris	GCA_019119895.1	98.43	0.91	taxonomic classification defined by topology and ANI
ERR7167032_bin.11	cmag_779	ERZ12818651	GCA_946499695	31	65.79	0	med	1191220	Bacteria	Bacillota	Bacilli	RF39	UBA660	Onthocola_B		N/A	N/A	N/A	taxonomic classification defined by topology and ANI
ERR7167033_bin.10	cmag_780	ERZ12818909	GCA_946498985	65	95.57	0.95	med	3311203	Bacteria	Bacteroidota	Bacteroidia	Bacteroidales	Rikenellaceae	Alistipes	Alistipes putredinis	GCF_000154465.1	97.64	0.89	taxonomic classification defined by topology and ANI
ERR7167033_bin.15	cmag_781	ERZ12819019	GCA_946498845	81	98.66	02.01	med	2656870	Bacteria	Bacillota	Bacilli	RF39	UBA660	Aphodocola	Aphodocola excrementigallinarum	GCA_018714855.1	97.58	0.83	taxonomic classification defined by topology and ANI
ERR7167033_bin.2	cmag_782	ERZ12818688	GCA_946496005	111	77.24	0	med	1137638	Bacteria	Bacillota	Bacilli	Lactobacillales	Lactobacillaceae	Lactobacillus	Lactobacillus crispatus	GCF_018987235.1	97.99	0.86	taxonomic classification defined by topology and ANI
ERR7167033_bin.36	cmag_783	ERZ12819052	GCA_946496595	11	99.01	0.96	med	2073538	Bacteria	Bacillota_A	Clostridia	Oscillospirales	Acutalibacteraceae	Caccousia	Caccousia stercoris	GCF_002160025.1	99.22	0.97	taxonomic classification defined by topology and ANI
ERR7167034_bin.20	cmag_784	ERZ12818808	GCA_946499955	54	91.85	2.36	med	1218424	Bacteria	Bacillota_A	Clostridia	Oscillospirales	Ruminococcaceae	Gemmiger	Gemmiger avicola	GCA_900548355.1	98.43	0.87	taxonomic classification defined by topology and ANI
ERR7167036_bin.15	cmag_785	ERZ12819104	GCA_946500925	72	99.68	0	med	1935444	Bacteria	Bacillota_A	Clostridia	Oscillospirales	Ruminococcaceae	Faeciplasma	Faeciplasma gallinarum	GCA_002338885.1	99.15	0.93	taxonomic classification defined by topology and ANI
ERR7167036_bin.21	cmag_786	ERZ12819042	GCA_946495765	266	89.75	0.67	med	2415737	Bacteria	Bacillota_A	Clostridia	Lachnospirales	CAG-274	JAHALF01		N/A	N/A	N/A	taxonomic classification defined by topology and ANI
ERR7167036_bin.3	cmag_787	ERZ12819059	GCA_946499055	94	97.96	0	med	2793913	Bacteria	Bacillota_A	Clostridia	Christensenellales	UBA1242	Caccovivens	Caccovivens sp904397185	GCA_904397185.1	98.53	0.8	taxonomic classification defined by topology and ANI
ERR7167037_bin.6	cmag_788	ERZ12818874	GCA_946495745	45	94.63	0	med	1938199	Bacteria	Bacillota_A	Clostridia	Oscillospirales	Oscillospiraceae	An92	An92 sp019114165	GCA_019114165.1	98.51	0.87	taxonomic classification defined by topology and ANI
ERR7167037_bin.7	cmag_789	ERZ12818726	GCA_946497565	169	90.98	0	med	1888390	Bacteria	Bacillota_A	Clostridia	Lachnospirales	Lachnospiraceae	Lachnoclostridium_A	Lachnoclostridium_A sp002160755	GCF_002160755.1	98.15	0.9	taxonomic classification defined by topology and ANI
ERR7167041_bin.23	cmag_790	ERZ12818875	GCA_946499635	56	82.58	1.12	med	1135220	Bacteria	Bacillota_A	Clostridia	Oscillospirales	Oscillospiraceae	Flavonifractor	Flavonifractor intestinigallinarum	GCA_019119165.1	98.07	0.84	taxonomic classification defined by topology and ANI
ERR7167041_bin.33	cmag_791	ERZ12818735	GCA_946495955	149	92.78	0.47	med	2331746	Bacteria	Bacillota_A	Clostridia	Lachnospirales	Lachnospiraceae	Blautia	Blautia ornithocaccae	GCF_002161285.1	98.39	0.89	taxonomic classification defined by topology and ANI
ERR7167042_bin.4	cmag_792	ERZ12818729	GCA_946497585	151	97.58	0	med	3401436	Bacteria	Bacillota_A	Clostridia	TANB77	CAG-508	CAG-793		N/A	N/A	N/A	taxonomic classification defined by topology and ANI
ERR7167043_bin.17	cmag_793	ERZ12818891	GCA_946498395	106	95.08	0	med	2761722	Bacteria	Bacillota_A	Clostridia	Oscillospirales	Butyricicoccaceae	Agathobaculum	Agathobaculum merdipullorum	GCA_019115185.1	97.52	0.78	taxonomic classification defined by topology and ANI
ERR7167044_bin.8	cmag_794	ERZ12819012	GCA_946495985	61	99.36	0	med	3357201	Bacteria	Bacillota_A	Clostridia	Oscillospirales	Butyricicoccaceae	Butyricicoccus	Butyricicoccus avicola	GCA_019119435.1	98.82	0.88	taxonomic classification defined by topology and ANI
ERR7167046_bin.20	cmag_795	ERZ12818947	GCA_946496545	233	65.84	2.24	med	1814048	Bacteria	Bacillota_A	Clostridia	Lachnospirales	Lachnospiraceae	Roseburia		N/A	N/A	N/A	ANI
ERR7167046_bin.3	cmag_796	ERZ12819051	GCA_946500615	177	93.23	0.67	med	2484913	Bacteria	Bacillota_A	Clostridia	TANB77	CAG-508	CAG-269		N/A	N/A	N/A	taxonomic classification defined by topology and ANI
ERR7167046_bin.6	cmag_797	ERZ12818574	GCA_946495515	122	98.32	01.01	med	2482013	Bacteria	Bacillota_A	Clostridia	Lachnospirales	Lachnospiraceae	Mediterraneibacter		N/A	N/A	N/A	taxonomic classification defined by topology and ANI
ERR7167047_bin.17	cmag_798	ERZ12819026	GCA_946500495	68	98.01	0.6	med	3041424	Bacteria	Bacillota_A	Clostridia	Oscillospirales	Ruminococcaceae	Gemmiger	Gemmiger excrementigallinarum	GCA_019116445.1	98.1	0.81	taxonomic classification defined by topology and ANI
ERR7167047_bin.8	cmag_799	ERZ12818951	GCA_946499395	82	86.69	0.17	med	1999907	Bacteria	Bacillota_A	Clostridia	Oscillospirales	Ruminococcaceae	Egerieicola	Egerieicola pullicola	GCA_018712465.1	97.79	0.76	taxonomic classification defined by topology and ANI
ERR7167048_bin.28	cmag_800	ERZ12819021	GCA_946495605	84	98.4	0.58	med	3093797	Bacteria	Bacillota	Bacilli	Lactobacillales	Streptococcaceae	Streptococcus	Streptococcus gallolyticus	GCF_002000985.1	98.41	0.95	ANI
ERR7167048_bin.34	cmag_801	ERZ12818606	GCA_946499225	131	96.26	0	med	2701398	Bacteria	Bacillota_A	Clostridia	Lachnospirales	Lachnospiraceae	Blautia_A	Blautia_A excrementigallinarum	GCA_019119235.1	97.05	0.84	taxonomic classification defined by topology and ANI
ERR7167048_bin.40	cmag_802	ERZ12818764	GCA_946497085	232	91.72	0.34	med	1768488	Bacteria	Bacillota_A	Clostridia	Lachnospirales	Lachnospiraceae	Blautia_A	Blautia_A avistercoris	GCF_002159835.1	98.73	0.94	taxonomic classification defined by topology and ANI
ERR7167050_bin.2	cmag_803	ERZ12818636	GCA_946497705	198	91.58	1.12	med	1956324	Bacteria	Bacillota_A	Clostridia	Christensenellales	Borkfalkiaceae	Gallimonas	Gallimonas gallistercoris	GCA_019117085.1	97.77	0.87	taxonomic classification defined by topology and ANI
ERR7167052_bin.10	cmag_804	ERZ12818716	GCA_946497595	95	97.29	0	med	2408507	Bacteria	Bacillota_A	Clostridia	TANB77	CAG-508	CAG-269		N/A	N/A	N/A	taxonomic classification defined by topology and ANI
ERR7167052_bin.12	cmag_805	ERZ12818587	GCA_946499215	113	97.47	0	med	2721774	Bacteria	Bacillota_A	Clostridia	Oscillospirales	Ruminococcaceae	Fournierella	Fournierella massiliensis	GCF_004345265.1	98.46	0.89	taxonomic classification defined by topology and ANI
ERR7167053_bin.31	cmag_806	ERZ12818774	GCA_946497385	50	95.56	0	med	1765397	Bacteria	Bacillota_A	Clostridia	Christensenellales	Borkfalkiaceae	Gallimonas	Gallimonas intestinavium	GCA_003343805.1	97.16	0.79	taxonomic classification defined by topology and ANI
ERR7167053_bin.9	cmag_807	ERZ12818854	GCA_946499035	103	69.63	03.02	med	1939592	Bacteria	Bacillota_A	Clostridia	Christensenellales	UBA1242	Caccovivens	Caccovivens faecavium	GCA_018715545.1	96.76	0.75	taxonomic classification defined by topology and ANI
ERR7167059_bin.11	cmag_808	ERZ12818773	GCA_946496465	260	92.52	0.93	med	2958823	Bacteria	Bacillota_A	Clostridia	Christensenellales	UBA1242	Caccovivens		N/A	N/A	N/A	taxonomic classification defined by topology and ANI
ERR7167059_bin.12	cmag_809	ERZ12818857	GCA_946495585	80	92.74	0	med	1906072	Bacteria	Bacillota_A	Clostridia	Lachnospirales	Lachnospiraceae	Mediterraneibacter	Mediterraneibacter glycyrrhizinilyticus_A	GCF_016902345.1	96.52	0.86	taxonomic classification defined by topology and ANI
ERR7167062_bin.12	cmag_810	ERZ12818739	GCA_946499795	135	74.08	1.69	med	842657	Bacteria	Bacillota_A	Clostridia	TANB77	CAG-508	CAG-245		N/A	N/A	N/A	ANI
ERR7167062_bin.36	cmag_811	ERZ12819103	GCA_946496675	85	91.01	0	high	1264282	Bacteria	Bacillota_A	Clostridia	Christensenellales	UBA1242	Caccovivens		N/A	N/A	N/A	taxonomic classification defined by topology and ANI
ERR7167062_bin.47	cmag_812	ERZ12818919	GCA_946497695	179	94.63	02.05	med	3146400	Bacteria	Bacillota_A	Clostridia	TANB77	CAG-508	Merdicola		N/A	N/A	N/A	taxonomic classification defined by topology and ANI
ERR7167062_bin.49	cmag_813	ERZ12818823	GCA_946497295	41	74.32	1.12	med	1450934	Bacteria	Bacillota_A	Clostridia	Christensenellales	Borkfalkiaceae	Coproplasma	Coproplasma stercoripullorum	GCA_018712405.1	98.24	0.9	taxonomic classification defined by topology and ANI
ERR7167063_bin.17	cmag_814	ERZ12818953	GCA_946498935	60	55.89	0.81	med	716988	Bacteria	Bacillota_A	Clostridia	Lachnospirales	Anaerotignaceae	Fimicola		N/A	N/A	N/A	taxonomic classification defined by topology and ANI
ERR7167063_bin.29	cmag_815	ERZ12818976	GCA_946500585	52	76.67	2.24	med	1804568	Bacteria	Pseudomonadota	AlphaPseudomonadota	RF32	CAG-239	Scatocola	Scatocola faecipullorum	GCA_001917125.1	99.14	0.92	taxonomic classification defined by topology and ANI
ERR7167063_bin.30	cmag_816	ERZ12818652	GCA_946496755	75	94.76	0.03	med	2286947	Bacteria	Bacillota_A	Clostridia	Oscillospirales	Butyricicoccaceae	Butyricicoccus	Butyricicoccus avistercoris	GCA_019113005.1	98.4	0.91	taxonomic classification defined by topology and ANI
ERR7167063_bin.32	cmag_817	ERZ12818942	GCA_946498425	96	98.66	0	med	2100106	Bacteria	Bacillota_A	Clostridia	Oscillospirales	Ruminococcaceae	Faeciplasma	Faeciplasma pullistercoris	GCA_018715525.1	98.87	0.95	taxonomic classification defined by topology and ANI
ERR7167064_bin.1	cmag_818	ERZ12819040	GCA_946497885	33	96.77	0	med	1733827	Bacteria	Bacillota	Bacilli	RF39	UBA660	Ventrenecus		N/A	N/A	N/A	taxonomic classification defined by topology and ANI
ERR7167064_bin.22	cmag_819	ERZ12818922	GCA_946500425	39	99.33	0	med	2244607	Bacteria	Bacillota	Bacilli	RF39	UBA660	Aphodocola		N/A	N/A	N/A	taxonomic classification defined by topology and ANI
ERR7167064_bin.37	cmag_820	ERZ12819075	GCA_946497345	229	68.58	3.13	med	1192861	Bacteria	Bacillota_A	Clostridia	TANB77	CAG-508	CAG-269		N/A	N/A	N/A	taxonomic classification defined by topology and ANI
ERR7167064_bin.48	cmag_821	ERZ12818724	GCA_946499995	91	87.08	0	med	1138415	Bacteria	Bacillota	Bacilli	RF39	UBA660	Pelethosoma	Pelethosoma merdigallinarum	GCA_018716065.1	96.71	0.75	taxonomic classification defined by topology and ANI
ERR7167219_bin.12	cmag_822	ERZ12818895	GCA_946500325	50	92.98	1.12	med	1206074	Bacteria	Bacillota_A	Clostridia	Oscillospirales	Acutalibacteraceae	Gallacutalibacter_A	Gallacutalibacter_A stercoravium	GCA_018716975.1	99.46	0.98	taxonomic classification defined by topology and ANI
ERR7167219_bin.2	cmag_823	ERZ12818621	GCA_946499535	119	65.07	2.63	med	1045942	Bacteria	Bacillota_A	Clostridia	Lachnospirales	Lachnospiraceae	Copromonas	Copromonas avistercoris	GCA_018713185.1	98.24	0.98	taxonomic classification defined by topology and ANI
ERR7167219_bin.28	cmag_824	ERZ12818901	GCA_946500275	77	93.82	0	med	1307604	Bacteria	Bacillota_A	Clostridia	Lachnospirales	Lachnospiraceae	Hungatella	Hungatella pullicola	GCA_019114305.1	99.66	0.93	taxonomic classification defined by topology and ANI
ERR7167219_bin.7	cmag_825	ERZ12819066	GCA_946500595	230	88.58	0.34	med	2615720	Bacteria	Bacillota_A	Clostridia	Lachnospirales	Lachnospiraceae	Mediterraneibacter	Mediterraneibacter vanvlietii	GCA_019113645.1	98.45	0.88	taxonomic classification defined by topology and ANI

## Sheet: Table S2
Table S2: Mapping rates per sequenced sample.
animal_code	ENA_run	read_count_after_filtering	mag_map_counts	mag_map_perc	spec_count	tissue	omic_batch
CA01.01	ERR6352029	3714586	2150221	57.8859	49	caecum	extreme
CA01.03	ERR4835843	19956266	13587140	68,08458055	112	caecum	caecum_pr
CA01.06	ERR6352857	14909918	10149040	68,0690531	174	caecum	extreme
CA01.07	ERR6748761	24977126	16975320	67,96346385	171	caecum	extreme
CA01.09	ERR4835847	33648968	22859091	67,93400321	215	caecum	caecum_pr
CA01.10	ERR4303216	145695246	105514265	72,42121339	206	caecum	caecum_MAG
CA01.11	ERR6352821	38465278	26814341	69,71050879	220	caecum	extreme
CA01.15	ERR4835842	6149272	3489629	56,74865252	111	caecum	caecum_pr
CA01.16	ERR6785304	73495166	56211163	76,48280296	335	caecum	caecum_NTM
CA01.18	ERR6748698	26194092	18176153	69,39027701	220	caecum	extreme
CA01.18	ERR6786099	50130728	35931550	71,67569958	292	caecum	caecum_NTM
CA01.18	ERR9612716	76324820	55403457	72,58904377	335	caecum	extreme
CA02.01	ERR6352866	859230	267678	31,15324186	9	caecum	extreme
CA02.01	ERR6800903	2129864	1111052	52,16539648	40	caecum	extreme
CA02.01	ERR7184420	2989094	1624190	54,3372005	49	caecum	extreme
CA02.04	ERR6355369	95460160	71221612	74,60872892	361	caecum	extreme
CA02.08	ERR6352561	30127106	20787425	68,99907678	216	caecum	extreme
CA02.11	ERR7167060	28107838	18031635	64,15162561	257	caecum	caecum_pr
CA02.12	ERR6748678	37444716	28236917	75,40961721	133	caecum	extreme
CA02.14	ERR4304669	41840766	30833114	73,69156196	272	caecum	caecum_MAG
CA02.15	ERR4835846	28412268	19314896	67,98083138	261	caecum	caecum_pr
CA02.17	ERR6355356	32554984	23078622	70,89120978	332	caecum	extreme
CA02.18	ERR6748511	27391136	19369051	70,71284302	208	caecum	extreme
CA03.01	ERR7167029	25040904	15597321	62,28737189	108	caecum	caecum_pr
CA03.03	ERR6355366	35357930	23663556	66,92573915	209	caecum	extreme
CA03.04	ERR6352013	50896456	32670775	64,19066781	122	caecum	extreme
CA03.07	ERR6352024	48198022	33966280	70,47235258	254	caecum	extreme
CA03.10	ERR6748683	39942	0	0	0	caecum	extreme
CA03.14	ERR4304452	202122510	154732842	76,55398797	400	caecum	caecum_MAG
CA03.16	ERR6355368	45262746	32146056	71,02100257	265	caecum	extreme
CA03.17	ERR6352799	20600	0	0	0	caecum	extreme
CA03.17	ERR6746615	6638	0	0	0	caecum	extreme
CA03.17	ERR7184419	27238	0	0	0	caecum	extreme
CA04.01	ERR4835851	47046704	30609712	65,06239417	99	caecum	caecum_pr
CA04.03	ERR6352817	18830958	12562645	66,7127238	237	caecum	extreme
CA04.04	ERR6355349	51307050	34339327	66,92906141	156	caecum	extreme
CA04.09	ERR6352826	17555408	11761187	66,99466626	151	caecum	extreme
CA04.10	ERR6748727	43295856	31436331	72,60817525	148	caecum	extreme
CA04.12	ERR4968575	39609904	27961288	70,59165809	229	caecum	caecum_pr
CA04.13	ERR6769730	81824666	58058557	70,95483531	364	caecum	extreme
CA04.14	ERR4835859	68871232	48352048	70,20645137	395	caecum	caecum_pr
CA04.16	ERR4835932	54528246	41801751	76,66072919	321	caecum	caecum_pr
CA05.03	ERR4835935	59180328	40239578	67,99485464	160	caecum	caecum_pr
CA05.05	ERR6352053	24027226	15242948	63,44031558	138	caecum	extreme
CA05.06	ERR6352028	19276122	12503179	64,86356021	135	caecum	extreme
CA05.08	ERR6355365	102543558	74549839	72,70065566	404	caecum	extreme
CA05.12	ERR6747195	33370864	23995694	71,90612146	226	caecum	extreme
CA05.17	ERR6748724	49834622	34471016	69,17081863	361	caecum	extreme
CA05.18	ERR6352797	43843964	31014107	70,73746115	350	caecum	extreme
CA06.01	ERR6352882	24232984	14879615	61,40232255	68	caecum	extreme
CA06.02	ERR4835856	28202930	18473009	65,50031858	136	caecum	caecum_pr
CA06.05	ERR4303199	161095210	110458974	68,56750986	126	caecum	caecum_MAG
CA06.07	ERR7167027	21519012	15162357	70,46028414	158	caecum	caecum_pr
CA06.09	ERR6352051	25488374	17339614	68,02950239	234	caecum	extreme
CA06.11	ERR6352022	47975828	36870987	76,85325827	254	caecum	extreme
CA06.13	ERR4304808	115258202	87639180	76,03726111	329	caecum	caecum_MAG
CA06.15	ERR4303149	65668560	49164439	74,86754544	294	caecum	caecum_MAG
CA06.17	ERR6352509	41762500	30187956	72,28483927	325	caecum	extreme
CA06.18	ERR6747193	22476204	15986072	71,12443009	212	caecum	extreme
CA07.02	ERR4835850	15190826	9995176	65,79744907	95	caecum	caecum_pr
CA07.04	ERR6747199	37922692	27441221	72,36095212	144	caecum	extreme
CA07.07	ERR6747432	44095256	29133059	66,06846551	221	caecum	extreme
CA07.09	ERR4968687	117727954	81472999	69,20446354	368	caecum	caecum_pr
CA07.11	ERR6352215	48686596	34554350	70,9730251	175	caecum	extreme
CA07.13	ERR4835852	18890602	12949630	68,55064757	210	caecum	caecum_pr
CA07.14	ERR6748423	30263850	21930170	72,46325236	236	caecum	extreme
CA08.01	ERR7167219	97557710	56279353	57,6882678	123	caecum	caecum_pr
CA08.03	ERR6352863	23020698	14207257	61,71514435	97	caecum	extreme
CA08.06	ERR6355345	36736514	24040685	65,4408445	167	caecum	extreme
CA08.08	ERR4303170	105911284	76048438	71,80390524	311	caecum	caecum_MAG
CA08.09	ERR6352012	13488956	8324305	61,71200351	131	caecum	extreme
CA08.12	ERR6352858	5467290	3261570	59,65606361	84	caecum	extreme
CA08.13	ERR6352052	44164638	31768972	71,93305196	360	caecum	extreme
CA08.16	ERR4303147	67469684	47721258	70,72992664	404	caecum	caecum_MAG
CA08.18	ERR7167062	48626714	34856746	71,68229792	337	caecum	caecum_pr
CA09.01	ERR4835849	12403500	7837743	63,18976902	113	caecum	caecum_pr
CA09.05	ERR6746626	43571430	28930693	66,39830963	173	caecum	extreme
CA09.06	ERR6352887	21344166	14037345	65,76665961	109	caecum	extreme
CA09.07	ERR6352859	13644376	9019310	66,10276644	185	caecum	extreme
CA09.08	ERR4968557	13883522	8753123	63,04684791	172	caecum	caecum_pr
CA09.12	ERR6352007	28397770	19359275	68,1718142	197	caecum	extreme
CA09.13	ERR6352172	48506036	33113233	68,26621124	358	caecum	extreme
CA09.18	ERR7167053	38298552	26310633	68,69876699	322	caecum	caecum_pr
CA10.03	ERR4835863	44790124	29807215	66,54863246	180	caecum	caecum_pr
CA10.06	ERR6352808	530	0	0	0	caecum	extreme
CA10.06	ERR6800893	1714	0	0	0	caecum	extreme
CA10.06	ERR7184418	2244	0	0	0	caecum	extreme
CA10.10	ERR4835861	44445298	31065379	69,8957604	245	caecum	caecum_pr
CA10.11	ERR6352884	32578642	23040809	70,72366307	152	caecum	extreme
CA10.12	ERR4304455	242112964	180385811	74,50481297	367	caecum	caecum_MAG
CA10.14	ERR6355290	46618786	32457695	69,62363842	326	caecum	extreme
CA10.15	ERR6352800	43744542	29609606	67,68754374	281	caecum	extreme
CA10.16	ERR4993381	113567480	82138788	72,32597571	444	caecum	caecum_pr
CA11.01	ERR6352870	17774992	11681174	65,71690159	220	caecum	extreme
CA11.02	ERR4968562	19355202	13109011	67,7286189	126	caecum	caecum_pr
CA11.06	ERR6355289	32600224	21999717	67,48333079	111	caecum	extreme
CA11.07	ERR6352879	39008764	28226155	72,35849616	226	caecum	extreme
CA11.08	ERR4835848	10972284	7486753	68,23331405	93	caecum	caecum_pr
CA11.12	ERR6748726	32375796	22911253	70,76660911	228	caecum	extreme
CA11.14	ERR6785277	51405440	34918434	67,92750728	290	caecum	caecum_NTM
CA11.16	ERR6786104	98770526	73284586	74,19681657	396	caecum	caecum_NTM
CA11.17	ERR6748751	56201288	41803249	74,38130066	243	caecum	extreme
CA11.18	ERR4835860	43004460	31100828	72,32000588	329	caecum	caecum_pr
CA12.01	ERR6748714	45677062	27728163	60,70478657	121	caecum	extreme
CA12.03	ERR6748007	35959556	23481138	65,29874284	85	caecum	extreme
CA12.05	ERR6355367	43926426	27649766	62,94563095	133	caecum	extreme
CA12.09	ERR6352873	12501248	7977971	63,81739647	159	caecum	extreme
CA12.11	ERR6748773	59252206	43951466	74,17692769	250	caecum	extreme
CA12.13	ERR6352823	23674162	16104539	68,02580383	283	caecum	extreme
CA12.15	ERR9610041	168936338	130579155	77,29488904	385	caecum	caecum_pr
CA13.01	ERR6352014	28458706	19002421	66,77190804	123	caecum	extreme
CA13.03	ERR4303150	63244672	41044109	64,8973387	65	caecum	caecum_MAG
CA13.04	ERR6352881	83560302	57969588	69,3745554	391	caecum	extreme
CA13.06	ERR4835933	68388748	47303078	69,16792511	205	caecum	caecum_pr
CA13.07	ERR7167064	52960378	36406278	68,74248141	277	caecum	caecum_pr
CA13.08	ERR6746617	34401920	24670914	71,71377063	222	caecum	extreme
CA13.13	ERR6352807	28200352	19773197	70,11684464	285	caecum	extreme
CA13.16	ERR6355293	34986976	23833525	68,12113456	304	caecum	extreme
CA14.02	ERR4835869	54865348	37342994	68,06298577	179	caecum	caecum_pr
CA14.03	ERR6747856	43838226	31089978	70,91979041	223	caecum	extreme
CA14.05	ERR6769653	47477322	30487401	64,21466021	98	caecum	extreme
CA14.06	ERR6748720	62096208	41070745	66,1405041	174	caecum	extreme
CA14.07	ERR6352023	5405964	2977900	55,08545747	63	caecum	extreme
CA14.09	ERR4835857	37355912	27748758	74,2821056	250	caecum	caecum_pr
CA14.11	ERR6748258	10639400	7109313	66,82061958	124	caecum	extreme
CA14.13	ERR6352885	24034136	15884986	66,09343477	325	caecum	extreme
CA14.15	ERR4968553	5912216	3568394	60,35628604	75	caecum	caecum_pr
CA14.17	ERR6352552	30323518	20136338	66,40501936	308	caecum	extreme
CA15.01	ERR4835989	60650802	42863740	70,67299786	177	caecum	caecum_pr
CA15.03	ERR6748675	34098084	21068664	61,78841016	93	caecum	extreme
CA15.06	ERR6747855	48196698	30453980	63,18685981	114	caecum	extreme
CA15.12	ERR6748734	24129530	17076320	70,76938506	153	caecum	extreme
CA15.13	ERR6748261	36235708	25132824	69,35927401	226	caecum	extreme
CA15.17	ERR4993382	110338778	80429677	72,89339112	368	caecum	caecum_pr
CA16.02	ERR4993378	94865338	65206842	68,73621427	155	caecum	caecum_pr
CA16.04	ERR7166573	36015750	23586375	65,48905687	123	caecum	extreme
CA16.05	ERR6352018	48337646	31557333	65,28520855	170	caecum	extreme
CA16.07	ERR6352006	25726596	17640677	68,56980613	181	caecum	extreme
CA16.09	ERR4835866	47795940	34761693	72,72938455	276	caecum	caecum_pr
CA16.12	ERR6355352	38947526	26929913	69,14409146	226	caecum	extreme
CA16.13	ERR4968560	15432318	9666896	62,64059618	206	caecum	caecum_pr
CA16.18	ERR6747211	54597156	39061829	71,54553801	357	caecum	extreme
CA17.02	ERR4303157	80557754	50613186	62,82844728	113	caecum	caecum_MAG
CA17.03	ERR4835854	23066208	14033703	60,84096268	109	caecum	caecum_pr
CA17.07	ERR6748688	31772224	22371024	70,41063288	158	caecum	extreme
CA17.12	ERR4835858	38820968	27706253	71,3692997	198	caecum	caecum_pr
CA17.14	ERR4303161	89993844	65105479	72,34436947	419	caecum	caecum_MAG
CA17.15	ERR6747434	30269266	21209344	70,06890752	245	caecum	extreme
CA18.01	ERR6352560	25131028	17583557	69,96751983	206	caecum	extreme
CA18.04	ERR6352005	21483180	12982267	60,42991308	107	caecum	extreme
CA18.06	ERR7167052	19338926	13264365	68,58894336	155	caecum	caecum_pr
CA18.08	ERR4835853	21827738	15447004	70,76777264	197	caecum	caecum_pr
CA18.09	ERR6355357	29521332	20209791	68,45826266	191	caecum	extreme
CA18.11	ERR6352855	34335980	23795447	69,30178489	229	caecum	extreme
CA18.13	ERR6352798	26387708	17657887	66,91709261	245	caecum	extreme
CA18.15	ERR6352562	35969560	24260993	67,44867883	295	caecum	extreme
CA18.16	ERR7167044	40738160	29834539	73,23487119	225	caecum	caecum_pr
CA19.01	ERR4835868	52136416	34662052	66,48338083	165	caecum	caecum_pr
CA19.02	ERR6352805	34867726	22725625	65,17667656	139	caecum	extreme
CA19.06	ERR6352011	20850212	13750974	65,95124309	144	caecum	extreme
CA19.10	ERR6352861	24448810	16787745	68,66487571	202	caecum	extreme
CA19.11	ERR7167045	27036762	18754307	69,3659507	184	caecum	caecum_pr
CA19.13	ERR4303155	95687890	69268905	72,39046132	384	caecum	caecum_MAG
CA19.14	ERR6747435	39366754	28755323	73,04468893	328	caecum	extreme
CA19.15	ERR4968705	136877356	99242353	72,50458067	463	caecum	caecum_pr
CA19.17	ERR6352008	34146244	23254867	68,10373346	311	caecum	extreme
CA19.18	ERR4303151	70655978	50665928	71,70791408	270	caecum	caecum_MAG
CA20.01	ERR7166580	56427498	38829797	68,81360751	248	caecum	extreme
CA20.05	ERR7166584	78582568	53548793	68,14334828	163	caecum	extreme
CA20.08	ERR6352812	26168914	17957664	68,62212165	197	caecum	extreme
CA20.09	ERR4968595	68831634	49638527	72,11586318	242	caecum	caecum_pr
CA20.10	ERR4303222	179029820	131479810	73,44017326	298	caecum	caecum_MAG
CA20.12	ERR6352806	122611596	86912369	70,88429793	306	caecum	extreme
CA20.13	ERR4968608	116424518	89123871	76,55077516	389	caecum	caecum_pr
CA20.14	ERR6804113	121023856	93847303	77,54446611	408	caecum	extreme
CA20.16	ERR6355359	46551358	32748718	70,34965124	353	caecum	extreme
CA21.01	ERR9610037	27695798	16640506	60,0831433	63	caecum	caecum_pr
CA21.02	ERR4835862	45293306	30823211	68,05246453	140	caecum	caecum_pr
CA21.03	ERR6352869	27196332	18749743	68,94217573	192	caecum	extreme
CA21.05	ERR6352025	22827656	15011703	65,76103565	65	caecum	extreme
CA21.09	ERR4304397	211980240	165855586	78,24105964	324	caecum	caecum_MAG
CA21.10	ERR6355347	37553726	26366529	70,21015438	287	caecum	extreme
CA21.11	ERR7167036	49541028	34016650	68,66359334	320	caecum	caecum_pr
CA21.12	ERR6352801	25212358	18135088	71,92936099	234	caecum	extreme
CA21.14	ERR6802169	66134232	47978340	72,54690733	170	caecum	extreme
CA21.15	ERR6352860	57402356	40440215	70,45044458	315	caecum	extreme
CA21.17	ERR7167063	36258762	25532773	70,41821505	303	caecum	caecum_pr
CA22.01	ERR6352021	4513786	2598881	57,57652224	72	caecum	extreme
CA22.05	ERR6352054	36581896	24310481	66,45495083	89	caecum	extreme
CA22.09	ERR7167042	38675410	28358928	73,32547477	189	caecum	caecum_pr
CA22.11	ERR6355362	2715048	1397465	51,47109738	47	caecum	extreme
CA22.12	ERR4303194	110758948	77280551	69,77364122	320	caecum	caecum_MAG
CA22.15	ERR6785283	78618026	58417655	74,30567514	343	caecum	caecum_NTM
CA22.16	ERR6352531	134864522	102633817	76,10142051	256	caecum	extreme
CA22.18	ERR6785286	93384502	72412379	77,54218039	331	caecum	caecum_NTM
CA23.01	ERR4835990	70819038	45252835	63,89925122	147	caecum	caecum_pr
CA23.04	ERR6352816	20663458	13318657	64,45512169	107	caecum	extreme
CA23.08	ERR7167061	19405814	13286338	68,4657598	174	caecum	caecum_pr
CA23.10	ERR4303200	145487884	108609087	74,65163697	328	caecum	caecum_MAG
CA23.11	ERR6748686	52436994	39332308	75,00870092	292	caecum	extreme
CA23.14	ERR6785276	47632212	35859509	75,28415644	253	caecum	caecum_NTM
CA23.15	ERR4968602	103185856	79965973	77,49702924	338	caecum	caecum_pr
CA23.16	ERR6785274	27964932	19381367	69,30596863	260	caecum	caecum_NTM
CA24.01	ERR4303201	143603368	97195275	67,68314445	153	caecum	caecum_MAG
CA24.02	ERR6748701	36189154	23959934	66,20749963	151	caecum	extreme
CA24.05	ERR6747392	38094400	23534957	61,7806213	139	caecum	extreme
CA24.09	ERR4835864	46785384	34286396	73,2844172	230	caecum	caecum_pr
CA24.10	ERR6352804	38563242	27537228	71,40796928	263	caecum	extreme
CA24.12	ERR6747853	31021602	21686944	69,90916846	257	caecum	extreme
CA24.13	ERR6352015	26244626	17051641	64,97193368	247	caecum	extreme
CA24.16	ERR4835934	47548246	34627383	72,82578415	376	caecum	caecum_pr
CA24.17	ERR6748179	21756776	15941635	73,27204637	209	caecum	extreme
CB01.05	ERR4303160	87042724	57024338	65,51304392	127	caecum	caecum_MAG
CB01.09	ERR4968600	91628004	68356466	74,60215547	196	caecum	caecum_pr
CB01.11	ERR6801544	11381082	7386274	64,89957633	117	caecum	extreme
CB01.15	ERR4303162	85143556	60195255	70,6985447	281	caecum	caecum_MAG
CB01.17	ERR6355378	295816004	215415040	72,82061724	369	caecum	extreme
CB01.18	ERR6748499	37696212	26072013	69,16348253	264	caecum	extreme
CB02.03	ERR4303171	107317514	75133024	70,01003024	170	caecum	caecum_MAG
CB02.09	ERR4968590	58807736	41153158	69,97915716	313	caecum	caecum_pr
CB02.12	ERR6746624	40991700	26276933	64,10305745	118	caecum	extreme
CB02.14	ERR4835995	83891406	61458212	73,2592466	409	caecum	caecum_pr
CB02.15	ERR6352016	31606226	23212891	73,44404549	290	caecum	extreme
CB02.18	ERR4303148	61873052	44153579	71,36156626	379	caecum	caecum_MAG
CB03.02	ERR4835855	15496	0	0	0	caecum	caecum_pr
CB03.03	ERR6747214	76464052	50279973	65,75635437	120	caecum	extreme
CB03.05	ERR6800906	1707390	913278	53,48971237	28	caecum	extreme
CB03.08	ERR7167047	22713242	15859601	69,82535122	112	caecum	caecum_pr
CB03.11	ERR6748260	20045602	14407389	71,87306722	164	caecum	extreme
CB03.12	ERR6748004	40404310	28957547	71,66945061	205	caecum	extreme
CB03.13	ERR4835867	27708302	19086817	68,88483098	266	caecum	caecum_pr
CB03.14	ERR6785284	75786240	56785930	74,92907684	311	caecum	caecum_NTM
CB03.16	ERR4303137	44926484	33185566	73,8663769	318	caecum	caecum_MAG
CB03.16	ERR6785290	63446338	47283651	74,52542178	339	caecum	caecum_NTM
CB03.16	ERR9612718	108372822	81689539	75,37825212	396	caecum	caecum_NTM
CB03.17	ERR6747844	49772688	35984051	72,29678052	251	caecum	extreme
CB04.03	ERR4835871	34809282	23485067	67,46782941	83	caecum	caecum_pr
CB04.06	ERR6801779	43588332	27435614	62,94256454	121	caecum	extreme
CB04.07	ERR7167050	22300152	16379405	73,44974599	135	caecum	caecum_pr
CB04.08	ERR6748682	59971338	44177191	73,66384088	213	caecum	extreme
CB04.09	ERR6747194	26521876	18137632	68,38743986	145	caecum	extreme
CB04.15	ERR6352872	20518338	13763611	67,07956073	202	caecum	extreme
CB04.17	ERR6748257	106955246	78160477	73,07774038	350	caecum	extreme
CB04.18	ERR7167032	30977306	19889876	64,20789464	239	caecum	caecum_pr
CB05.01	ERR6801555	2212170	1011895	45,7421898	27	caecum	extreme
CB05.02	ERR4303163	91225726	63086702	69,15450802	209	caecum	caecum_MAG
CB05.03	ERR4835993	81662586	56989403	69,78642949	180	caecum	caecum_pr
CB05.06	ERR6801563	41125916	26464823	64,35071987	163	caecum	extreme
CB05.09	ERR4835870	35892600	24839284	69,20447112	230	caecum	caecum_pr
CB05.14	ERR6769791	190519220	140549688	73,77192075	429	caecum	extreme
CB05.15	ERR4836037	111365454	82629334	74,1965583	478	caecum	caecum_pr
CB05.17	ERR6352876	25378732	18073447	71,21493304	219	caecum	extreme
CB06.02	ERR4836028	54499674	36954270	67,80640559	143	caecum	caecum_pr
CB06.06	ERR6801541	40702916	25327126	62,22435267	112	caecum	extreme
CB06.07	ERR6748709	53010624	38200115	72,0612438	263	caecum	extreme
CB06.13	ERR6748685	30245486	20398481	67,44305911	234	caecum	extreme
CB06.16	ERR4993662	253653130	192620100	75,93838878	426	caecum	caecum_pr
CB06.16	ERR9610042	230549056	169469662	73,50698586	368	caecum	caecum_pr
CB06.17	ERR6747200	34618046	24780065	71,58135095	240	caecum	extreme
CB07.01	ERR4968603	97491686	64314103	65,96880784	132	caecum	caecum_pr
CB07.04	ERR6746625	24572246	16056562	65,34429942	157	caecum	extreme
CB07.06	ERR4304451	205260002	150653065	73,39621141	138	caecum	caecum_MAG
CB07.07	ERR6748503	26248588	17513210	66,72057941	131	caecum	extreme
CB07.09	ERR4303219	162904328	112480972	69,04725822	264	caecum	caecum_MAG
CB07.10	ERR7167049	36910218	25700381	69,62944787	287	caecum	caecum_pr
CB07.12	ERR6801557	1940908	787094	40,55287525	31	caecum	extreme
CB07.14	ERR4835996	46532592	33147407	71,23481752	320	caecum	caecum_pr
CB07.16	ERR6747216	30508328	21805330	71,4733695	276	caecum	extreme
CB07.18	ERR6746614	47245680	35449249	75,03172565	297	caecum	extreme
CB08.02	ERR6801985	10616080	4838684	45,57882005	48	caecum	extreme
CB08.03	ERR7167037	27000468	18167238	67,2849004	106	caecum	caecum_pr
CB08.04	ERR6748302	39569378	24731765	62,50228396	111	caecum	extreme
CB08.07	ERR6746621	49837022	32179535	64,56953828	148	caecum	extreme
CB08.08	ERR4303218	163355740	118328376	72,43600745	272	caecum	caecum_MAG
CB08.12	ERR7166576	44173248	31680036	71,71769665	205	caecum	extreme
CB08.14	ERR6748506	22023722	16224143	73,66667178	140	caecum	extreme
CB08.16	ERR7167046	34015854	23537267	69,19499067	239	caecum	caecum_pr
CB08.17	ERR6748510	46894672	32527094	69,36202475	192	caecum	extreme
CB09.02	ERR4969053	260144278	185160656	71,17614019	182	caecum	caecum_pr
CB09.10	ERR7166574	40762708	29565154	72,5299065	175	caecum	extreme
CB09.12	ERR4835992	25963080	16755892	64,53738154	191	caecum	caecum_pr
CB09.13	ERR6747215	37429698	27136075	72,49878158	269	caecum	extreme
CB09.14	ERR6748735	45080234	33437038	74,17228136	282	caecum	extreme
CB09.18	ERR7167031	9733656	6126623	62,94267026	105	caecum	caecum_pr
CB10.01	ERR4968586	51951438	32100439	61,78931755	135	caecum	caecum_pr
CB10.04	ERR6748760	36523166	25520617	69,87514993	108	caecum	extreme
CB10.05	ERR6748719	30648550	18563148	60,56778543	76	caecum	extreme
CB10.09	ERR4968576	37920500	23429077	61,78472594	175	caecum	caecum_pr
CB10.12	ERR6800917	2856078	1385526	48,51149023	42	caecum	extreme
CB10.15	ERR6748508	80528400	58748015	72,95316311	322	caecum	extreme
CB10.16	ERR4303197	119042524	87123380	73,18677148	326	caecum	caecum_MAG
CB10.17	ERR4836036	59085292	44501292	75,31703829	309	caecum	caecum_pr
CB10.18	ERR6748742	37154530	27032309	72,75642835	272	caecum	extreme
CB11.03	ERR6748699	41858738	26676892	63,73076035	109	caecum	extreme
CB11.04	ERR6801509	24240582	14470192	59,6940783	116	caecum	extreme
CB11.07	ERR6748703	38570626	25799730	66,88958069	172	caecum	extreme
CB11.08	ERR4835994	43580842	29424221	67,51641237	183	caecum	caecum_pr
CB11.11	ERR6801983	33370424	23089637	69,19191977	137	caecum	extreme
CB11.14	ERR6746623	39066874	27369852	70,05897631	272	caecum	extreme
CB11.15	ERR4968559	15489112	10288549	66,42439541	187	caecum	caecum_pr
CB11.18	ERR6748744	26757626	19265842	72,00131282	207	caecum	extreme
CB12.03	ERR7167034	40732602	27511786	67,54242216	72	caecum	caecum_pr
CB12.06	ERR6748178	48664758	33019967	67,85190836	187	caecum	extreme
CB12.09	ERR4836027	51961390	35276639	67,89009878	242	caecum	caecum_pr
CB12.12	ERR6748696	34060782	23429600	68,78761621	198	caecum	extreme
CB12.14	ERR6785300	89704796	69371720	77,3333457	327	caecum	caecum_NTM
CB12.15	ERR6748721	36628638	28319918	77,31632828	226	caecum	extreme
CB12.17	ERR6785295	3614	0	0	0	caecum	caecum_NTM
CB12.18	ERR4969151	269599292	210086192	77,92535004	374	caecum	caecum_pr
CB13.01	ERR6748708	29098776	18553720	63,76116989	89	caecum	extreme
CB13.04	ERR4835991	24986798	17135244	68,57719024	144	caecum	caecum_pr
CB13.05	ERR4304450	203083560	147736769	72,74678906	169	caecum	caecum_MAG
CB13.11	ERR7167033	38439462	26394983	68,66636947	223	caecum	caecum_pr
CB13.12	ERR6800938	10780270	5464780	50,69242236	94	caecum	extreme
CB13.14	ERR7167028	22480534	15209592	67,65672025	238	caecum	caecum_pr
CB13.17	ERR6748684	46191012	30798053	66,67542378	300	caecum	extreme
CB13.18	ERR6747382	34117204	24345582	71,35866702	260	caecum	extreme
CB14.02	ERR4968592	67764946	44137983	65,13394551	117	caecum	caecum_pr
CB14.03	ERR6748006	51162728	34082642	66,61615464	134	caecum	extreme
CB14.07	ERR6748746	41383326	26366700	63,71334194	159	caecum	extreme
CB14.10	ERR4836926	181440390	127979103	70,53506829	345	caecum	caecum_pr
CB14.12	ERR6748733	42930294	28362942	66,06743015	215	caecum	extreme
CB14.13	ERR6748711	53187270	37787675	71,04646469	356	caecum	extreme
CB14.17	ERR6748700	61795246	45802374	74,11957548	386	caecum	extreme
CB15.01	ERR4303140	52142044	34064437	65,33007605	107	caecum	caecum_MAG
CB15.02	ERR6748717	34085178	21564880	63,26761738	81	caecum	extreme
CB15.04	ERR4968599	77380420	49561326	64,04892349	114	caecum	caecum_pr
CB15.07	ERR4836888	68580398	48037438	70,04543485	235	caecum	caecum_pr
CB15.12	ERR6801512	16205460	10140952	62,57737824	144	caecum	extreme
CB15.14	ERR7167059	31100960	20782431	66,82247429	220	caecum	caecum_pr
CB15.17	ERR4301269	14416774	9584326	66,48037904	188	caecum	caecum_MAG
CB16.02	ERR6800914	5322714	2696048	50,65175397	47	caecum	extreme
CB16.03	ERR4968571	32821354	21826740	66,50164402	123	caecum	caecum_pr
CB16.06	ERR6748737	33415744	21791285	65,21262851	160	caecum	extreme
CB16.07	ERR6748507	42676362	27549261	64,5539116	212	caecum	extreme
CB16.11	ERR6748771	55627714	38156026	68,59175626	213	caecum	extreme
CB16.12	ERR7167043	30717116	19602438	63,81601059	172	caecum	caecum_pr
CB16.16	ERR7167030	16725480	10763156	64,35185119	206	caecum	caecum_pr
CB16.17	ERR6748668	54516388	39203664	71,91170479	344	caecum	extreme
CB17.02	ERR6801533	9786606	4847725	49,53428185	62	caecum	extreme
CB17.03	ERR7167026	12977246	8086370	62,31191117	124	caecum	caecum_pr
CB17.05	ERR6748671	18865234	10899162	57,77379703	50	caecum	extreme
CB17.07	ERR6748704	52634474	35671302	67,77174595	179	caecum	extreme
CB17.08	ERR4836886	52517526	36257550	69,03895283	279	caecum	caecum_pr
CB17.14	ERR6785268	19077696	12156372	63,72033604	124	caecum	caecum_NTM
CB17.18	ERR6786101	79449488	60107146	75,65454166	318	caecum	caecum_NTM
CB18.03	ERR4968581	47707228	31207500	65,414616	170	caecum	caecum_pr
CB18.04	ERR6801573	3918794	2185825	55,77800211	42	caecum	extreme
CB18.08	ERR6801524	24665658	15859525	64,29800089	246	caecum	extreme
CB18.09	ERR4836884	26215070	17081584	65,1594064	218	caecum	caecum_pr
CB18.10	ERR6747850	56379134	39486729	70,03784237	188	caecum	extreme
CB18.14	ERR4836889	67465362	47148547	69,88556142	286	caecum	caecum_pr
CB18.15	ERR6801980	40680954	27043752	66,47767405	240	caecum	extreme
CB18.17	ERR6748755	15154916	9803914	64,69131205	208	caecum	extreme
CB19.03	ERR6800899	1399950	593923	42,42458659	23	caecum	extreme
CB19.04	ERR6748673	37726126	23679756	62,76752614	125	caecum	extreme
CB19.07	ERR6748504	58620480	39692473	67,7109314	188	caecum	extreme
CB19.09	ERR4304504	262623376	193502135	73,68046895	220	caecum	caecum_MAG
CB19.11	ERR6801691	43129218	30926065	71,70560106	214	caecum	extreme
CB19.12	ERR7167041	63400156	48045861	75,78192868	177	caecum	caecum_pr
CB19.14	ERR4968580	44924174	31378287	69,84722079	223	caecum	caecum_pr
CB19.15	ERR6748681	40431654	28816046	71,27100464	248	caecum	extreme
CB20.02	ERR4968711	144303758	98359077	68,16113341	178	caecum	caecum_pr
CB20.03	ERR4303195	116071190	79722704	68,68431693	121	caecum	caecum_MAG
CB20.06	ERR6801724	40571206	23097628	56,93108556	123	caecum	extreme
CB20.07	ERR4968597	76391180	57781817	75,63938271	280	caecum	caecum_pr
CB20.09	ERR6748732	50456	0	0	0	caecum	extreme
CB20.10	ERR6748754	21403612	13648504	63,76729311	196	caecum	extreme
CB20.13	ERR4836908	94976336	70465855	74,19306531	424	caecum	caecum_pr
CB20.15	ERR6785289	65399172	45956481	70,27073829	320	caecum	caecum_NTM
CB20.17	ERR6807394	65769100	46847405	71,23011414	356	caecum	extreme
CB20.18	ERR6786102	81998206	62322661	76,00490796	431	caecum	caecum_NTM
CB21.03	ERR4836885	35424652	23730943	66,98991143	124	caecum	caecum_pr
CB21.07	ERR6748694	32673606	22019853	67,39339698	218	caecum	extreme
CB21.08	ERR6748422	51641446	35413882	68,57647247	194	caecum	extreme
CB21.11	ERR4968555	12064918	7803485	64,67913831	146	caecum	caecum_pr
CB21.13	ERR4968593	73047990	54561241	74,6923235	343	caecum	caecum_pr
CB21.16	ERR6748692	49264212	34686355	70,40882944	281	caecum	extreme
CB21.18	ERR6889852	104612998	67593699	64,61309808	184	caecum	extreme
CB22.03	ERR6747198	44124770	30252437	68,56112111	187	caecum	extreme
CB22.07	ERR6800904	2244650	1137018	50,65457866	37	caecum	extreme
CB22.08	ERR4836887	58907142	42381267	71,94588901	245	caecum	caecum_pr
CB22.10	ERR4303152	78113162	53494625	68,48349706	194	caecum	caecum_MAG
CB22.15	ERR4993373	89559028	67862005	75,77349433	392	caecum	caecum_pr
CB22.16	ERR6800895	890332	314061	35,2745942	17	caecum	extreme
CB22.18	ERR6746594	39370648	28296444	71,87192855	284	caecum	extreme
CB23.02	ERR6748718	23316336	15403128	66,06152871	108	caecum	extreme
CB23.05	ERR6748428	38380156	26246181	68,38476894	160	caecum	extreme
CB23.10	ERR4836924	39818152	28866388	72,49554927	261	caecum	caecum_pr
CB23.12	ERR6747201	79001106	60967077	77,17243478	229	caecum	extreme
CB23.14	ERR4836961	112018320	80446752	71,81571014	353	caecum	caecum_pr
CB23.17	ERR7166583	35931678	27352425	76,12342791	241	caecum	extreme
CB23.18	ERR4303202	148278458	115749118	78,06199199	401	caecum	caecum_MAG
CB24.03	ERR7166582	40294958	24396106	60,54381791	65	caecum	extreme
CB24.05	ERR7166575	43229940	32016248	74,06035724	158	caecum	extreme
CB24.11	ERR7167048	43467714	30121629	69,29655652	217	caecum	caecum_pr
CB24.14	ERR7166578	46564204	34133078	73,30325672	271	caecum	extreme
CB24.15	ERR4836923	39609514	27222743	68,72778848	331	caecum	caecum_pr
CB24.17	ERR7166579	30178834	21458237	71,10359863	234	caecum	extreme

## Sheet: Table S3
Table S3: Metabolic pathways employed in the functional distillation analysis.
Nomenclature, classification and definitions of metabolic pathways employed in the functional distillation analysis using the R package distillR.
Code_bundle	Code_element	Code_function	Domain	Function	Element	Definition
B010101	B0101	B01	Biosynthesis	Nucleic acid biosynthesis	Inosinic acid (IMP)	K00764 (K01945,K11787,K11788,K13713) (K00601,K11175,K08289,K11787,K01492) (K01952,(K23269+K23264+K23265),(K23270+K23265)) (K01933,K11787,(K11788 (K01587,K11808,(K01589 K01588)))) (K01923,K01587,K13713) K01756 (K00602,(K01492,(K06863 K11176)))
B010201	B0102	B01	Biosynthesis	Nucleic acid biosynthesis	Uridylic acid (UMP)	(K11540,((K11541 K01465),((K01954,(K01955+K01956)) ((K00609+K00610),K00608) K01465))) (K00226,K00254,K17828) (K13421,(K00762 K01591))
B010301	B0103	B01	Biosynthesis	Nucleic acid biosynthesis	UDP/UTP	(K13800,K13809,K09903)
B010401	B0104	B01	Biosynthesis	Nucleic acid biosynthesis	CDP/CTP	(K00940,K18533) K01937
B010501	B0105	B01	Biosynthesis	Nucleic acid biosynthesis	ADP/ATP	K01939 K01756 (K00939,K18532,K18533,K00944) K00940
B010601	B0106	B01	Biosynthesis	Nucleic acid biosynthesis	GDP/GTP	K00088 K01951 K00942 (K00940,K18533)
B020401	B0204	B02	Biosynthesis	Amino acid biosynthesis	Serine	K00058 K00831 (K01079,K02203,K22305,K25528)
B020501	B0205	B02	Biosynthesis	Amino acid biosynthesis	Threonine	(K00928,K12524,K12525,K12526) K00133 (K00003,K12524,K12525) (K00872,K02204,K02203) K01733
B020601	B0206	B02	Biosynthesis	Amino acid biosynthesis	Cysteine	(K00640,K23304) (K01738,K13034,K17069)
B020602	B0206	B02	Biosynthesis	Amino acid biosynthesis	Cysteine	(K01697,K10150) K01758
B020603	B0206	B02	Biosynthesis	Amino acid biosynthesis	Cysteine	K00789 K17462 K01243 K07173 K17216 K17217
B020701	B0207	B02	Biosynthesis	Amino acid biosynthesis	Methionine	(K00928,K12524,K12525) K00133 (K00003,K12524,K12525) (K00651,K00641) K01739 (K01760,K14155) (K00548,K24042,K00549)
B020801	B0208	B02	Biosynthesis	Amino acid biosynthesis	Valine	(K01652+(K01653,K11258)) K00053 K01687 K00826
B020901	B0209	B02	Biosynthesis	Amino acid biosynthesis	Isoleucine	(K01703+K01704) K00052
B020902	B0209	B02	Biosynthesis	Amino acid biosynthesis	Isoleucine	(K17989,K01754) (K01652+(K01653,K11258)) K00053 K01687 K00826
B021001	B0210	B02	Biosynthesis	Amino acid biosynthesis	Leucine	K01649 (K01702,(K01703+K01704)) K00052
B021101	B0211	B02	Biosynthesis	Amino acid biosynthesis	Lysine	(K00928,K12524,K12525,K12526) K00133 K01714 K00215 K00674 (K00821,K14267) K01439 K01778 (K01586,K12526)
B021102	B0211	B02	Biosynthesis	Amino acid biosynthesis	Lysine	K00928 K00133 K01714 K00215 K05822 K00841 K05823 K01778 K01586
B021103	B0211	B02	Biosynthesis	Amino acid biosynthesis	Lysine	(K00928,K12524,K12525,K12526) K00133 K01714 K00215 K03340 (K01586,K12526)
B021104	B0211	B02	Biosynthesis	Amino acid biosynthesis	Lysine	(K00928,K12524,K12525,K12526) K00133 K01714 K00215 K10206 K01778 (K01586,K12526)
B021105	B0211	B02	Biosynthesis	Amino acid biosynthesis	Lysine	K01655 ((K17450 K01705),(K16792+K16793)) K05824
B021106	B0211	B02	Biosynthesis	Amino acid biosynthesis	Lysine	K05827 K05828 K05829 K05830 K05831
B021201	B0212	B02	Biosynthesis	Amino acid biosynthesis	Arginine	K00611 K01940 (K01755,K14681)
B021202	B0212	B02	Biosynthesis	Amino acid biosynthesis	Arginine	K22478 K00145 K00821 K09065 K01438 K01940 K01755
B021301	B0213	B02	Biosynthesis	Amino acid biosynthesis	Proline	((K00931 K00147),K12657) K00286
B021401	B0214	B02	Biosynthesis	Amino acid biosynthesis	Glutamate	K00673 K01484 K00840 K06447 K05526
B021402	B0214	B02	Biosynthesis	Amino acid biosynthesis	Glutamate	K01745 K01712 K01468 (K01479,K00603,K13990,(K05603 K01458))
B021501	B0215	B02	Biosynthesis	Amino acid biosynthesis	Histidine	K00765 ((K01523 K01496),K11755,K14152) (K01814,K24017) ((K02501+K02500),K01663) ((K01693 K00817 (K04486,K05602,K18649)),(K01089 K00817)) (K00013,K14152)
B021601	B0216	B02	Biosynthesis	Amino acid biosynthesis	Tryptophan	((((K01657+K01658),K13503,K13501,K01656) K00766),K13497) (((K01817,K24017) (K01656,K01609)),K13498,K13501) ((K01695+(K01696,K06001)),K01694)
B021701	B0217	B02	Biosynthesis	Amino acid biosynthesis	Phenylalanine	(((K01850,K04092,K14187,K04093,K04516,K06208,K06209) (K01713,K04518,K05359)),K14170) (K00832,K00838)
B021801	B0218	B02	Biosynthesis	Amino acid biosynthesis	Tyrosine	(((K01850,K04092,K14170,K04093,K04516,K06208,K06209) (K04517,K00211)),K14187) (K00832,K00838)
B021802	B0218	B02	Biosynthesis	Amino acid biosynthesis	Tyrosine	(K01850,K04092,K14170) (K00832,K15849) (K00220,K24018,K15227)
B021901	B0219	B02	Biosynthesis	Amino acid biosynthesis	GABA	K09470 K09471 K09472 K09473
B022001	B0220	B02	Biosynthesis	Amino acid biosynthesis	Beta-alanine	(K00207,(K17722+K17723)) K01464 (K01431,K06016)
B022002	B0220	B02	Biosynthesis	Amino acid biosynthesis	Beta-alanine	6.2.1.17 1.3.8.1 4.2.1.116 3.1.2.4 1.1.159 2.6.1.18
B022101	B0221	B02	Biosynthesis	Amino acid biosynthesis	Ornithine	(K00618,K00619,K14681,K14682,K00620,K22477,K22478) (((K00930,K22478) K00145),K12659) (K00818,K00821) (K01438,K14677,K00620)
B022102	B0221	B02	Biosynthesis	Amino acid biosynthesis	Ornithine	K19412 K05828 K05829 K05830 K05831
B022103	B0221	B02	Biosynthesis	Amino acid biosynthesis	Ornithine	2.3.1.1 2.7.2.8 1.2.1.38 2.6.1.11 3.5.1.16
B030201	B0302	B03	Biosynthesis	Amino acid derivative biosynthesis	Betaine	1.1.99.1 1.2.1.8
B030202	B0302	B03	Biosynthesis	Amino acid derivative biosynthesis	Betaine	2.1.1.156 2.1.1.157
B030301	B0303	B03	Biosynthesis	Amino acid derivative biosynthesis	Ectoine	K00928 K00133 K00836 K06718 K06720
B030701	B0307	B03	Biosynthesis	Amino acid derivative biosynthesis	Spermidine	(K01583,K01584,K01585,K02626) K01480
B030901	B0309	B03	Biosynthesis	Amino acid derivative biosynthesis	Putrescine	K01476 K01581
B031001	B0310	B03	Biosynthesis	Amino acid derivative biosynthesis	Tryptamine	(4.1.1.28,4.1.1.105)
B040101	B0401	B04	Biosynthesis	SCFA biosynthesis	Acetate	(K00625,K13788,K15024) K00925
B040103	B0401	B04	Biosynthesis	SCFA biosynthesis	Acetate	K01067
B040104	B0401	B04	Biosynthesis	SCFA biosynthesis	Acetate	5.4.3.2 5.4.3.3 1.4.1.11 2.3.1.247 1.3.1.109 2.8.3.9 (2.3.1.9,2.3.1.16) 2.3.1.8 (2.7.2.1,2.7.2.15)
B040105	B0401	B04	Biosynthesis	SCFA biosynthesis	Acetate	1.21.4.2 (2.7.2.1,2.7.2.15)
B040106	B0401	B04	Biosynthesis	SCFA biosynthesis	Acetate	(1.2.7.1,1.2.1.104) 2.3.1.8 (2.7.2.1,2.7.2.15)
B040201	B0402	B04	Biosynthesis	SCFA biosynthesis	Butyrate	1.2.7.1 (2.3.1.9,2.3.1.16) 1.1.1.35 4.2.1.150 1.3.1.109 2.3.1.19 (2.7.2.7,2.7.2.14)
B040202	B0402	B04	Biosynthesis	SCFA biosynthesis	Butyrate	2.3.1.8 (2.7.2.1,2.7.2.15) (2.8.3.1,2.8.3.8)
B040203	B0402	B04	Biosynthesis	SCFA biosynthesis	Butyrate	(2.3.1.9,2.3.1.16) 1.1.1.36 4.2.1.55 1.3.1.109 (2.8.3.1,2.8.3.8)
B040204	B0402	B04	Biosynthesis	SCFA biosynthesis	Butyrate	1.4.1.2 1.1.1.399 2.8.3.12 4.2.1.167 7.2.4.5 1.3.1.109 (2.8.3.1,2.8.3.8)
B040205	B0402	B04	Biosynthesis	SCFA biosynthesis	Butyrate	5.4.3.2 5.4.3.3 1.4.1.11 2.3.1.247 1.3.1.109 2.8.3.9
B040206	B0402	B04	Biosynthesis	SCFA biosynthesis	Butyrate	2.8.3.18 1.2.1.76 1.1.1.61 2.8.3.M6 4.2.1.120 1.3.1.109 (2.8.3.1,2.8.3.8)
B040207	B0402	B04	Biosynthesis	SCFA biosynthesis	Butyrate	1.4.1.2 1.1.1.399 2.8.3.12 4.2.1.167 7.2.4.5 1.3.1.109 (2.8.3.1,2.8.3.8)
B040208	B0402	B04	Biosynthesis	SCFA biosynthesis	Butyrate	1.4.1.2 1.1.1.399 2.8.3.12 4.2.1.167 7.2.4.5 1.3.1.109 (2.8.3.1,2.8.3.8)
B040301	B0403	B04	Biosynthesis	SCFA biosynthesis	Propionate	(4.2.1.28,1.1.1.1) 1.2.1.87 2.3.1.222 (2.7.2.1,2.7.2.7,2.7.2.14,2.7.2.15)
B040302	B0403	B04	Biosynthesis	SCFA biosynthesis	Propionate	4.3.1.19 2.3.1.222 (2.7.2.1,2.7.2.7,2.7.2.14,2.7.2.15)
B040304	B0403	B04	Biosynthesis	SCFA biosynthesis	Propionate	2.1.3.1 1.1.1.37 4.2.1.2 1.3.5.1 2.8.3.27
B040305	B0403	B04	Biosynthesis	SCFA biosynthesis	Propionate	2.8.3.1 4.2.1.54 1.3.1.95 2.8.3.1
B040306	B0403	B04	Biosynthesis	SCFA biosynthesis	Propionate	2.6.1.2 1.1.1.28 2.8.3.1 4.2.1.54 1.3.1.95 2.8.3.1
B060101	B0601	B06	Biosynthesis	Organic anion biosynthesis	Succinate	(K01647,K05942) (K01681,K01682) (K00031,K00030) ((((K00164+K00658),K01616)+K00382),(K00174+K00175)) ((K01902+K01903),(K01899+K01900),K18118) ((K00234+K00235+K00236+(K00237,K25801)),(K00239+K00240+K00241),(K00244+K00245+K00246)) (K01676,K01679,(K01677+K01678)) (K00026,K00025,K00024,K00116)
B060102	B0601	B06	Biosynthesis	Organic anion biosynthesis	Succinate	((((K00164+K00658),K01616)+K00382),K00174) ((K01902+K01903),(K01899+K01900),K18118) ((K00234+K00235+K00236+(K00237,K25801)),(K00239+K00240+K00241),(K00244+K00245+K00246)) (K01676,K01679,(K01677+K01678)) (K00026,K00025,K00024,K00116)
B060103	B0601	B06	Biosynthesis	Organic anion biosynthesis	Succinate	K01580 (K13524,K07250,K00823,K16871) (K00135,K00139,K17761)
B060104	B0601	B06	Biosynthesis	Organic anion biosynthesis	Succinate	(K00169+K00170+K00171+K00172) K01007 K01595 K00024 (K01677+K01678) (K00239+K00240) (K01902+K01903) (K15038,K15017) K14465 (K14467,K18861) K14534 K15016 K00626
B060105	B0601	B06	Biosynthesis	Organic anion biosynthesis	Succinate	(K02160+K01961+K01962+K01963) K14468 K14469 K15052 K05606 (K01847,(K01848+K01849)) (K14471+K14472) (K00239+K00240+K00241) K01679 K08691 K14449 K14470 K09709
B060106	B0601	B06	Biosynthesis	Organic anion biosynthesis	Succinate	(K00169+K00170+K00171+K00172) (K01959+K01960) K00024 (K01677+K01678) (K18209+K18210) (K01902+K01903) (K00174+K00175+K00176+K00177)
B060201	B0602	B06	Biosynthesis	Organic anion biosynthesis	Fumarate	(K01647,K05942) (K01681,K01682) (K00031,K00030) ((((K00164+K00658),K01616)+K00382),(K00174+K00175)) ((K01902+K01903),(K01899+K01900),K18118) ((K00234+K00235+K00236+(K00237,K25801)),(K00239+K00240+K00241),(K00244+K00245+K00246)) (K01676,K01679,(K01677+K01678)) (K00026,K00025,K00024,K00116)
B060202	B0602	B06	Biosynthesis	Organic anion biosynthesis	Fumarate	((((K00164+K00658),K01616)+K00382),K00174) ((K01902+K01903),(K01899+K01900),K18118) ((K00234+K00235+K00236+(K00237,K25801)),(K00239+K00240+K00241),(K00244+K00245+K00246)) (K01676,K01679,(K01677+K01678)) (K00026,K00025,K00024,K00116)
B060203	B0602	B06	Biosynthesis	Organic anion biosynthesis	Fumarate	K01948 K00611 K01940 (K01755,K14681) K01476
B060204	B0602	B06	Biosynthesis	Organic anion biosynthesis	Fumarate	(K00815,K00838,K00832,K03334) K00457 K00451 K01800 (K01555,K16171)
B060205	B0602	B06	Biosynthesis	Organic anion biosynthesis	Fumarate	K00241+(K00242,K18859,K18860)+K00239+K00240
B060206	B0602	B06	Biosynthesis	Organic anion biosynthesis	Fumarate	K00244+K00245+K00246+K00247
B060207	B0602	B06	Biosynthesis	Organic anion biosynthesis	Fumarate	(K00169+K00170+K00171+K00172) K01007 K01595 K00024 (K01677+K01678) (K00239+K00240) (K01902+K01903) (K15038,K15017) K14465 (K14467,K18861) K14534 K15016 K00626
B060208	B0602	B06	Biosynthesis	Organic anion biosynthesis	Fumarate	(K02160+K01961+K01962+K01963) K14468 K14469 K15052 K05606 (K01847,(K01848+K01849)) (K14471+K14472) (K00239+K00240+K00241) K01679 K08691 K14449 K14470 K09709
B060209	B0602	B06	Biosynthesis	Organic anion biosynthesis	Fumarate	(K00169+K00170+K00171+K00172) (K01959+K01960) K00024 (K01677+K01678) (K18209+K18210) (K01902+K01903) (K00174+K00175+K00176+K00177)
B060210	B0602	B06	Biosynthesis	Organic anion biosynthesis	Fumarate	(K18029+K18030) K14974 K18028 K15357 K13995 K01799
B060211	B0602	B06	Biosynthesis	Organic anion biosynthesis	Fumarate	K00611 K01940 (K01755,K14681)
B060212	B0602	B06	Biosynthesis	Organic anion biosynthesis	Fumarate	K22478 K00145 K00821 K09065 K01438 K01940 K01755
B060213	B0602	B06	Biosynthesis	Organic anion biosynthesis	Fumarate	2.6.1.1,2.6.1.5,2.6.1.27,2.6.1.57 1.13.11.27 1.13.11.5 5.2.1.2 3.7.1.2
B060301	B0603	B06	Biosynthesis	Organic anion biosynthesis	Citrate	(K01647,K05942) (K01681,K01682) (K00031,K00030) ((((K00164+K00658),K01616)+K00382),(K00174+K00175)) ((K01902+K01903),(K01899+K01900),K18118) ((K00234+K00235+K00236+(K00237,K25801)),(K00239+K00240+K00241),(K00244+K00245+K00246)) (K01676,K01679,(K01677+K01678)) (K00026,K00025,K00024,K00116)
B060302	B0603	B06	Biosynthesis	Organic anion biosynthesis	Citrate	(K01647,K05942) (K01681,K01682) (K00031,K00030)
B060303	B0603	B06	Biosynthesis	Organic anion biosynthesis	Citrate	K01647 (K01681,K01682) K01637 (K01638,K19282) (K00026,K00025,K00024)
B060304	B0603	B06	Biosynthesis	Organic anion biosynthesis	Citrate	K01647 K01681 K00031 K00261 (K19268+K01846) K04835 K19280 K14449 K19281 K19282 K00024
B060401	B0604	B06	Biosynthesis	Organic anion biosynthesis	L-lactate	1.1.1.27
B060402	B0604	B06	Biosynthesis	Organic anion biosynthesis	L-lactate	1.1.1.22
B060501	B0605	B06	Biosynthesis	Organic anion biosynthesis	D-lactate	1.1.1.28
B070101	B0701	B07	Biosynthesis	Vitamin biosynthesis	Thiamine (B1)	(((K03148+K03154) K03151),(K03150 K03149)) K03147 ((K00941 K00788),K14153,K21219) K00946
B070102	B0701	B07	Biosynthesis	Vitamin biosynthesis	Thiamine (B1)	(((K03148+K03154) K03151),(K03153 K03149 K10810)) K03147 K00941 K00788 K00946
B070103	B0701	B07	Biosynthesis	Vitamin biosynthesis	Thiamine (B1)	(K22699,K03147) ((K00941 (K00788,K21220)),K21219) K00946
B070104	B0701	B07	Biosynthesis	Vitamin biosynthesis	Thiamine (B1)	(K00941 K00788),K14153,K21219
B070201	B0702	B07	Biosynthesis	Vitamin biosynthesis	Riboflavin (B2)	(((K01497,K14652) ((K01498 K00082),K11752) (K22912,K20860,K20861,K20862,K21063,K21064)),(K02858,K14652)) K00794 K00793 ((K20884 K22949),K11753)
B070301	B0703	B07	Biosynthesis	Vitamin biosynthesis	Niacin (B3)	3.6.1.22 (3.2.2.6,3.2.2.4) 3.4.1.19
B070401	B0704	B07	Biosynthesis	Vitamin biosynthesis	Pantothenate (B5)	((K00826 K00606 K00077),K01579) (K01918,K13799)
B070402	B0704	B07	Biosynthesis	Vitamin biosynthesis	Pantothenate (B5)	((K00606 K00077),(K13367 K00128)) K01918
B070501	B0705	B07	Biosynthesis	Vitamin biosynthesis	Pyridoxal-P (B6)	K03472 K03473 K00831 K00097 K03474 K00275
B070502	B0705	B07	Biosynthesis	Vitamin biosynthesis	Pyridoxal-P (B6)	K06215 K08681
B070601	B0706	B07	Biosynthesis	Vitamin biosynthesis	Biotin (B7)	K00652 (((K00833,K19563) K01935),K19562) K01012
B070602	B0706	B07	Biosynthesis	Vitamin biosynthesis	Biotin (B7)	K00652 K25570 K01935 K01012
B070603	B0706	B07	Biosynthesis	Vitamin biosynthesis	Biotin (B7)	K16593 K00652 K19563 K01935 K01012
B070604	B0706	B07	Biosynthesis	Vitamin biosynthesis	Biotin (B7)	K01906 K00652 (K00833,K19563) K01935 K01012
B070701	B0707	B07	Biosynthesis	Vitamin biosynthesis	Tetrahydrofolate (B9)	(K01495,K09007,K22391) (K01077,K01113,(K08310,K19965)) ((K13939,((K13940,(K01633 K00950)) K00796)),(K01633 K13941)) (K11754,K20457) (K00287,K13998)
B070702	B0707	B07	Biosynthesis	Vitamin biosynthesis	Tetrahydrofolate (B9)	K14652 K22100 K01633 K13941 K22099 K00287
B070801	B0708	B07	Biosynthesis	Vitamin biosynthesis	Cobalamin (B12)	(K02302,((K02303,K13542) (K02304,K24866))) (K02190,K03795,K22011) K03394 (K05934,K13541,K21479) K05936 (K02189,K13541) K02188 K05895 ((K02191 K03399),K00595) K06042 K02224
B070802	B0708	B07	Biosynthesis	Vitamin biosynthesis	Cobalamin (B12)	(K02303,K13542) (K03394,K13540) K02229 (K05934,K13540,K13541) K05936 K02228 K05895 K00595 K06042 K02224 K02230+K09882+K09883
B070803	B0708	B07	Biosynthesis	Vitamin biosynthesis	Cobalamin (B12)	(K00798,K19221) K02232 (K02225,K02227) K02231 K00768 (K02226,K22316) K02233
B070901	B0709	B07	Biosynthesis	Vitamin biosynthesis	Tocopherol/tocotorienol (E)	K09833 (K12502,K18534) K09834 K05928
B071001	B0710	B07	Biosynthesis	Vitamin biosynthesis	Phylloquinone (K1)	((K02552 K02551 K08680 K02549),K14759) (K01911,K14760) K01661 (K19222,K12073) K23094 K17872 K23095
B071101	B0711	B07	Biosynthesis	Vitamin biosynthesis	Menaquinone (K2)	K02552 K02551 K08680 K02549 K01911 K01661 K19222 K02548 K03183
B071102	B0711	B07	Biosynthesis	Vitamin biosynthesis	Menaquinone (K2)	K11782 K18285 (K18286,K20810) K11783 K11784 K11785
B071103	B0711	B07	Biosynthesis	Vitamin biosynthesis	Menaquinone (K2)	K11782 K18285 K18284 K11784 K11785
B071201	B0712	B07	Biosynthesis	Vitamin biosynthesis	Ubiquinone (Q10)	(K03181,K18240) K03179 (K03182+K03186) K18800 K00568 K03185 K03183 (K03184,K06134) K00568
B071202	B0712	B07	Biosynthesis	Vitamin biosynthesis	Ubiquinone (Q10)	K06125 K06126 K00591 K06127 K06134 K00591
B080101	B0801	B08	Biosynthesis	Aromatic compound biosynthesis	Salicylate	5.4.4.2 4.2.99.21
B080201	B0802	B08	Biosynthesis	Aromatic compound biosynthesis	Gallate	4.2.1.10
B080301	B0803	B08	Biosynthesis	Aromatic compound biosynthesis	Chorismate	4.2.1.10 1.1.1.25 2.7.1.71 2.5.1.19 4.2.3.5
B080302	B0803	B08	Biosynthesis	Aromatic compound biosynthesis	Chorismate	2.5.1.54 3.2.3.4 4.2.1.10 1.1.1.25 2.7.1.71 2.5.1.19 4.2.3.5
B080303	B0803	B08	Biosynthesis	Aromatic compound biosynthesis	Chorismate	2.7.2.4 1.2.1.11 2.2.1.10 1.4.1.24 4.2.1.10 1.1.1.25 2.7.1.71 2.5.1.19 4.2.3.5
B080404	B0804	B08	Biosynthesis	Aromatic compound biosynthesis	Dipicolinate	2.7.2.4 1.2.1.11 4.3.3.7
B080501	B0805	B08	Biosynthesis	Aromatic compound biosynthesis	Indole-3-acetate	1.13.12.3 3.5.1.4
B080502	B0805	B08	Biosynthesis	Aromatic compound biosynthesis	Indole-3-acetate	4.2.1.84 3.5.1.4
B080503	B0805	B08	Biosynthesis	Aromatic compound biosynthesis	Indole-3-acetate	3.5.5.1
B080504	B0805	B08	Biosynthesis	Aromatic compound biosynthesis	Indole-3-acetate	(2.6.1.1,2.6.1.27) 4.1.1.74 1.2.3.7
B080505	B0805	B08	Biosynthesis	Aromatic compound biosynthesis	Indole-3-acetate	(4.1.1.28,4.1.1.105) 1.4.3.4 1.2.3.7
B090101	B0901	B09	Biosynthesis	Metallophore biosynthesis	Staphyloferrin	K21898 K23446 K23447
B090102	B0901	B09	Biosynthesis	Metallophore biosynthesis	Staphyloferrin	(5.1.1.10,5.1.1.12) 6.3.2.58 6.3.2.57
B090103	B0901	B09	Biosynthesis	Metallophore biosynthesis	Staphyloferrin	K23371 K21949 K21721 K23372 K23373 K23374 K23375
B090104	B0901	B09	Biosynthesis	Metallophore biosynthesis	Staphyloferrin	2.7.1.225 2.5.1.140 1.5.1.51 6.3.2.54 4.1.1.117 6.3.2.55 6.3.2.56
B090201	B0902	B09	Biosynthesis	Metallophore biosynthesis	Aerobactin	K03897 K03896 K03894 K03895
B090202	B0902	B09	Biosynthesis	Metallophore biosynthesis	Aerobactin	1.14.13.59 2.3.1.102 6.3.2.38 6.3.2.39
B090301	B0903	B09	Biosynthesis	Metallophore biosynthesis	Staphylopine	(5.1.1.10,5.1.1.24) 2.5.1.152 1.5.1.52
B100402	B1004	B10	Biosynthesis	Antibiotic biosynthesis	Bacilysin	5.4.99.5 4.1.1.100 5.3.3.19 ((5.3.3.19 1.3.1.aa),1.3.1.aa) 1.1.1.385 6.3.2.49
B100601	B1006	B10	Biosynthesis	Antibiotic biosynthesis	Carbapenem-3-carboxylate	K18317 K18316 K18315
B100801	B1008	B10	Biosynthesis	Antibiotic biosynthesis	Clavaminate	K12673 K12674 K12675 K12676
B100802	B1008	B10	Biosynthesis	Antibiotic biosynthesis	Clavaminate	2.5.1.66 6.3.3.4 1.14.11.21 3.5.3.22 1.14.11.21
B101101	B1011	B10	Biosynthesis	Antibiotic biosynthesis	Erythromycin	2.1.1.254 1.14.13.154
B101102	B1011	B10	Biosynthesis	Antibiotic biosynthesis	Erythromycin	2.3.1.94 1.14.15.35 2.4.1.328 2.4.1.278
B101202	B1012	B10	Biosynthesis	Antibiotic biosynthesis	Fosfomycin	5.4.2.9 4.1.1.82 1.1.1.309 2.7.7.104 2.1.1.308 1.11.1.23
B101401	B1014	B10	Biosynthesis	Antibiotic biosynthesis	Kanosamine	K18652 K18653 K18654
B101402	B1014	B10	Biosynthesis	Antibiotic biosynthesis	Kanosamine	1.1.1.361 2.6.1.104 3.1.3.92
B102101	B1021	B10	Biosynthesis	Antibiotic biosynthesis	Novobiocin	6.3.1.15 2.1.1.284 2.4.1.302 2.1.1.285 2.1.3.12
B102201	B1022	B10	Biosynthesis	Antibiotic biosynthesis	Paromamine	4.2.3.124 2.6.1.100 (1.1.1.329,1.1.99.38) 2.6.1.101 2.4.1.283 3.5.1.112
B102401	B1024	B10	Biosynthesis	Antibiotic biosynthesis	Pentalenolactone	K12250 K15907 K18056 K17747 K18091 K18057 K17476
B102402	B1024	B10	Biosynthesis	Antibiotic biosynthesis	Pentalenolactone	4.2.3.7 1.4.15.32 1.14.11.35 1.1.1.340 1.14.13.170 1.14.11.36 1.14.19.8
B102601	B1026	B10	Biosynthesis	Antibiotic biosynthesis	Prodigiosin	((K21780+K21781) K21782 K21783 K21784 K21785 K21786) (K21428 K21778 K21779) K21787
B102801	B1028	B10	Biosynthesis	Antibiotic biosynthesis	Pyocyanin	K13063 K20261 K06998 K20260 K20262 K21103 K20940
B102802	B1028	B10	Biosynthesis	Antibiotic biosynthesis	Pyocyanin	2.1.1.327 1.14.13.218
B102901	B1029	B10	Biosynthesis	Antibiotic biosynthesis	Pyrrolnitrin	K14266 K19981 K14257 K19982
B104101	B1041	B10	Biosynthesis	Antibiotic biosynthesis	Validamycin A	K19969 K20431 K20432 K20433 K20434 K20435 K20436 K20437 K20438
B104102	B1041	B10	Biosynthesis	Antibiotic biosynthesis	Validamycin A	4.2.3.152 5.1.3.33 2.7.1.214 (2.6.1.M1,2.7.7.91) 2.5.1.135 3.1.3.101 2.4.1.338 1.14.11.52
B104201	B1042	B10	Biosynthesis	Antibiotic biosynthesis	Violacein	K20086 (K20087+K20088) K20089 K20090
B104202	B1042	B10	Biosynthesis	Antibiotic biosynthesis	Violacein	1.4.3.23 1.21.98.2 1.14.13.217 1.14.13.224
D010101	D0101	D01	Degradation	Lipid degradation	Triglyceride	(K01046,K12298,K16816,K13534,K14073,K14074,K14075,K14076,K22283,K14452,K22284,K14674,K14675,K17900) (K01054,K25824)
D010102	D0101	D01	Degradation	Lipid degradation	Triglyceride	(3.1.1.3,3.1.1.34) (3.1.1.34,3.1.1.79,3.1.1.116) (3.1.1.23,3.1.1.79)
D010201	D0102	D01	Degradation	Lipid degradation	Fatty acid	(K01897,K15013) (K00232,K00249,K00255,K06445,K09479) (((K01692,K07511,K13767) (K00022,K07516)),K01825,K01782,K07514,K07515,K10527) (K00632,K07508,K07509,K07513)
D010301	D0103	D01	Degradation	Lipid degradation	Oleate	6.2.1.3 1.3.8.8 4.2.1.17 1.1.1.35 2.3.1.16 1.3.8.8 4.2.1.17 1.1.1.35 2.3.1.16 1.3.8.8 4.2.1.17 (1.1.1.35,1.1.1.211) 2.3.1.16 5.3.3.8 4.2.1.74
D010401	D0104	D01	Degradation	Lipid degradation	Dicarboxylic acids	6.2.1.5 1.3.8.7 4.2.1.17 1.1.1.35 2.3.1.174
D020101	D0201	D02	Degradation	Polysaccharide degradation	Cellulose	(3.2.1.4,3.2.1.176,3.2.1.132,3.2.1.73) (3.2.1.176,3.2.1.4,3.2.1.14) (1.14.99.54,1.14.99.56,1.14.99.53) (1.14.99.54,1.14.99.53) 1.14.99.54 (1.14.99.54,1.14.99.56) (1.14.99.54,1.14.99.56,1.14.99.53) (3.2.1.4,3.2.1.8,3.2.1.21,3.2.1.25,3.2.1.45,3.2.1.58,3.2.1.73,3.2.1.74,3.2.1.75,3.2.1.78,3.2.1.91,3.2.1.104,3.2.1.123,3.2.1.132,3.2.1.149,3.2.1.151,3.2.1.164,3.2.1.168,3.2.1.73,3.2.1.39,3.2.1.52,3.2.1.1…
D020201	D0202	D02	Degradation	Polysaccharide degradation	Xyloglucan	(3.2.1.4,3.2.1.8,3.2.1.21,3.2.1.25,3.2.1.45,3.2.1.58,3.2.1.73,3.2.1.74,3.2.1.75,3.2.1.78,3.2.1.91,3.2.1.104,3.2.1.123,3.2.1.132,3.2.1.149,3.2.1.151,3.2.1.164,3.2.1.168,3.2.1.73,3.2.1.39,3.2.1.52,3.2.1.132,3.2.1.146) (3.2.1.4,3.2.1.6,3.2.1.21,3.2.1.73,3.2.1.74,3.2.1.91,3.2.1.151,3.2.1.165) (3.2.1.4,3.2.1.151,3.2.1.73,2.4.1.207) (2.4.1.207,3.2.1.103,3.2.1.39,3.2.1.6,3.2.1.73,3.2.1.81,3.2.1.83,3.2.1…
D020301	D0203	D02	Degradation	Polysaccharide degradation	Starch	(3.2.1.1,3.2.1.41,2.4.1.19,3.2.1.54,3.2.1.93,3.2.1.10,3.2.1.133,3.2.1.135,3.2.1.20,3.2.1.60,3.2.1.68,3.2.1.70,3.2.1.98,3.2.1.116,2.4.1.18,5.4.99.16,2.4.1.25,2.4.1.4,2.4.1.7,3.2.1.141,5.4.99.11,5.4.99.15,3.2.1.33,2.4.99.16) 3.2.1.2 (3.2.1.1,3.2.1.22,3.2.1.41,3.2.1.54,2.4.1.18,2.4.1.25) 3.2.1.1 3.2.1.33 (3.2.1.3,3.2.1.70,3.2.1.28,2.4.1.2) (3.2.1.3,3.2.1.20,3.2.1.22)
D020401	D0204	D02	Degradation	Polysaccharide degradation	Chitin	(3.2.1.14,3.2.1.17,3.2.1.96) (3.2.1.14,3.2.1.17) (3.2.1.17,4.2.2.n1,3.2.1.14) (3.2.1.17,3.2.1.96) (3.2.1.52,3.2.1.140) (3.2.1.21,3.2.1.37,3.2.1.45,3.2.1.52,3.2.1.55,3.2.1.58,3.2.1.74,3.2.1.120,3.2.1.126) (3.2.1.4,3.2.1.8,3.2.1.21,3.2.1.25,3.2.1.45,3.2.1.58,3.2.1.73,3.2.1.74,3.2.1.75,3.2.1.78,3.2.1.91,3.2.1.104,3.2.1.123,3.2.1.132,3.2.1.149,3.2.1.151,3.2.1.164,3.2.1.168,3.2.1.73,3.2.1.39,3.2.1.52,…
D020501	D0205	D02	Degradation	Polysaccharide degradation	Pectin	(3.2.1.15,3.2.1.40,3.2.1.67,3.2.1.82,3.2.1.171,3.2.1.173) (4.2.2.2,4.2.2.9,4.2.2.10) (4.2.2.2,4.2.2.9) (4.2.2.2,4.2.2.9) 4.2.2.2 (4.2.2.23,4.2.2.24) 4.2.2.6 4.2.2.24 4.2.2.23 (3.2.1.40,3.2.1.174) 3.2.1.173 3.1.1.11 3.2.1.172 (3.2.1.122,3.2.1.20,3.2.1.22,3.2.1.86,3.2.1.139,3.2.1.67) 3.1.1.72 (3.2.1.23,3.2.1.25,3.2.1.31,3.2.1.55,3.2.1.152,3.2.1.165,3.2.1.37,3.2.1.146)
D020601	D0206	D02	Degradation	Polysaccharide degradation	Alpha galactan	3.2.1.49 (3.2.1.22,3.2.1.49,3.2.1.94,3.2.1.88) 3.2.1.22 (3.2.1.122,3.2.1.20,3.2.1.22,3.2.1.86,3.2.1.139,3.2.1.67) (3.2.1.20,3.2.1.22,3.2.1.24,3.2.1.84,3.2.1.48,3.2.1.10,3.2.1.177,4.2.2.13,2.4.1.161) (3.2.1.22,3.2.1.49,2.4.1.67,2.4.1.82) (3.2.1.3,3.2.1.20,3.2.1.22)
D020701	D0207	D02	Degradation	Polysaccharide degradation	Beta-galactan	3.2.1.89 (3.2.1.23,3.2.1.25,3.2.1.31,3.2.1.55,3.2.1.152,3.2.1.165,3.2.1.37,3.2.1.146) (3.2.1.23,3.2.1.165) 3.2.1.23 (3.2.1.21,3.2.1.23,3.2.1.25,3.2.1.31,3.2.1.37,3.2.1.38,3.2.1.62,3.2.1.74,3.2.1.85,3.2.1.86,3.2.1.105,3.2.1.108,3.2.1.117,3.2.1.118,3.2.1.119,3.2.1.125,3.2.1.147,3.2.1.149,3.2.1.161,3.2.1.175,3.2.1.182) (3.2.1.23,3.2.1.46)
D020801	D0208	D02	Degradation	Polysaccharide degradation	Mixed-Linkage glucans	3.2.1.71 (3.2.1.8,3.2.1.31,3.2.1.37,3.2.1.38,3.2.1.45,3.2.1.75,3.2.1.136) (3.2.1.39,3.2.1.58,3.2.1.73,3.2.1.175) (3.2.1.4,3.2.1.176,3.2.1.132,3.2.1.73) (3.2.1.132,3.2.1.4,3.2.1.73,3.2.1.8,3.2.1.156) (3.2.1.4,3.2.1.6,3.2.1.21,3.2.1.73,3.2.1.74,3.2.1.91,3.2.1.151,3.2.1.165) (3.2.1.4,3.2.1.8,3.2.1.21,3.2.1.25,3.2.1.45,3.2.1.58,3.2.1.73,3.2.1.74,3.2.1.75,3.2.1.78,3.2.1.91,3.2.1.104,3.2.1.123,3.2.1.13…
D020901	D0209	D02	Degradation	Polysaccharide degradation	Xylans	(3.2.1.8,3.2.1.32,3.2.1.4) (3.2.1.78,3.2.1.100,3.2.1.32,3.2.1.73) (3.2.1.132,3.2.1.4,3.2.1.73,3.2.1.8,3.2.1.156) (3.2.1.4,3.2.1.8,3.2.1.21,3.2.1.25,3.2.1.45,3.2.1.58,3.2.1.73,3.2.1.74,3.2.1.75,3.2.1.78,3.2.1.91,3.2.1.104,3.2.1.123,3.2.1.132,3.2.1.149,3.2.1.151,3.2.1.164,3.2.1.168,3.2.1.73,3.2.1.39,3.2.1.52,3.2.1.132,3.2.1.146) (3.2.1.8,3.2.1.32) (3.2.1.8,3.2.1.31,3.2.1.37,3.2.1.38,3.2.1.45,3.2.1.…
D021001	D0210	D02	Degradation	Polysaccharide degradation	Beta-mannan	3.2.1.78 (3.2.1.78,3.2.1.100,3.2.1.32,3.2.1.73) (3.2.1.4,3.2.1.8,3.2.1.21,3.2.1.25,3.2.1.45,3.2.1.58,3.2.1.73,3.2.1.74,3.2.1.75,3.2.1.78,3.2.1.91,3.2.1.104,3.2.1.123,3.2.1.132,3.2.1.149,3.2.1.151,3.2.1.164,3.2.1.168,3.2.1.73,3.2.1.39,3.2.1.52,3.2.1.132,3.2.1.146) (3.2.1.78,3.2.1.100,3.2.1.32,3.2.1.73) (2.4.1.281,2.4.1.319,2.4.1.320) 3.2.1.78 3.1.1.72 (3.2.1.23,3.2.1.25,3.2.1.31,3.2.1.55,3.2.1.152…
D021101	D0211	D02	Degradation	Polysaccharide degradation	Alpha-mannan	3.2.1.130 (3.2.1.101,3.2.1.20) (3.2.1.101,3.2.1.20) (3.2.1.113,3.2.1.24) (3.2.1.24,3.2.1.113,3.2.1.114,3.2.1.170) (3.2.1.106,3.2.1.84,3.2.1.20,3.2.1.170,3.2.1.208) 3.2.1.113 (2.4.1.281,2.4.1.319,2.4.1.320)
D021201	D0212	D02	Degradation	Polysaccharide degradation	Arabinan	(3.2.1.37,3.2.1.55,3.2.1.8,3.2.1.99,3.2.1.145,3.2.1.146) (3.2.1.11,3.2.1.57,3.2.1.95) (3.2.1.37,3.2.1.55,3.2.1.8,3.2.1.99,3.2.1.145,3.2.1.146) (3.2.1.4,3.2.1.8,3.2.1.37,3.2.1.55,3.2.1.73) (3.2.1.21,3.2.1.37,3.2.1.45,3.2.1.52,3.2.1.55,3.2.1.58,3.2.1.74,3.2.1.120,3.2.1.126) (3.2.1.55,3.2.1.37) 3.2.1.55
D021301	D0213	D02	Degradation	Polysaccharide degradation	Mucin	3.2.1.97 (3.2.1.22,3.2.1.49,3.2.1.94,3.2.1.88) 3.2.1.49 (2.4.1.211,2.4.1.247) (3.2.1.20,3.2.1.22,3.2.1.24,3.2.1.84,3.2.1.48,3.2.1.10,3.2.1.177,4.2.2.13,2.4.1.161) (3.2.1.22,3.2.1.49,2.4.1.67,2.4.1.82)
D030101	D0301	D03	Degradation	Sugar degradation	Lactose	3.2.1.85 5.3.1.26 2.7.1.144 4.1.2.40
D030201	D0302	D03	Degradation	Sugar degradation	Sucrose	2.7.1.211 3.2.1.48 2.7.1.4
D030302	D0303	D03	Degradation	Sugar degradation	D-Apiose	1.1.1.420 3.1.1.115
D030401	D0304	D03	Degradation	Sugar degradation	D-Arabinose	5.3.1.3 2.7.1.47
D030402	D0304	D03	Degradation	Sugar degradation	D-Arabinose	5.3.1.3 2.7.1.51 4.1.2.17 1.2.1.21
D030501	D0305	D03	Degradation	Sugar degradation	D-Mannose	2.7.1.191 5.3.1.8
D030502	D0305	D03	Degradation	Sugar degradation	D-Mannose	2.7.1.7 5.3.1.8
D030601	D0306	D03	Degradation	Sugar degradation	D-Xylose	5.3.1.5 2.7.1.17
D030602	D0306	D03	Degradation	Sugar degradation	D-Xylose	1.1.1.9 2.7.1.17
D030603	D0306	D03	Degradation	Sugar degradation	D-Xylose	1.1.1.424 3.1.1.68 4.2.1.82 4.2.1.141 1.2.1.26
D030604	D0306	D03	Degradation	Sugar degradation	D-Xylose	1.1.1.359 3.1.1.110 4.2.1.82 4.1.2.28 1.1.1.26 2.3.3.9
D030605	D0306	D03	Degradation	Sugar degradation	D-Xylose	1.1.1.175 3.1.1.110 4.2.1.82 4.2.1.1.141 1.2.1.26
D030701	D0307	D03	Degradation	Sugar degradation	L-Fucose	5.1.3.29 5.3.1.25 2.7.1.51 4.1.2.17
D030702	D0307	D03	Degradation	Sugar degradation	L-Fucose	5.1.3.29 4.2.1.68 1.1.1.M68 3.7.1.26
D030801	D0308	D03	Degradation	Sugar degradation	L-Rhamnose	5.1.3.32 5.3.1.14 2.7.1.5 4.1.2.19
D030802	D0308	D03	Degradation	Sugar degradation	L-Rhamnose	(1.1.1.173,1.1.1.378) 3.1.1.65 4.2.1.90 4.1.2.53
D030803	D0308	D03	Degradation	Sugar degradation	L-Rhamnose	(1.1.1.173,1.1.1.378) 3.1.1.65 4.2.1.90 1.1.1.401 3.7.1.26
D030901	D0309	D03	Degradation	Sugar degradation	Galactose	K01785 K00849 K00965 K01784
D031001	D0310	D03	Degradation	Sugar degradation	NeuAc	4.1.3.3 5.1.3.8
D031002	D0310	D03	Degradation	Sugar degradation	NeuAc	4.1.3.3 2.7.1.60 5.1.3.9
D040101	D0401	D04	Degradation	Protein degradation	Albumin	A1A (S8A C13 (S1A (S8B S26B)))
D040201	D0402	D04	Degradation	Protein degradation	Actin	S1A (M10A A1A M35 (M9B S1B S1C C1A (M12A C14A A2A C13 M10C)))
D040301	D0403	D04	Degradation	Protein degradation	Collagen	C1A M10A (M12B (S1A A1A (C13 M35 (M12A S1D S8A A2A M4 S8B))))
D040401	D0404	D04	Degradation	Protein degradation	Elastin	M10A (S1A (M23A S01C C1A))
D040501	D0405	D04	Degradation	Protein degradation	Glutelin	S26B S8A S9A
D040601	D0406	D04	Degradation	Protein degradation	Keratin	S1D M12A S1A
D040701	D0407	D04	Degradation	Protein degradation	Tropomyosin	S1B (C2A C1A S1A (M4 C13 M10A (S1D M12A)))
D040801	D0408	D04	Degradation	Protein degradation	Troponin	C2A (A2A M35 C14A)
D050101	D0501	D05	Degradation	Amino acid degradation	Serine	4.3.1.17,4.3.1.18
D050201	D0502	D05	Degradation	Amino acid degradation	Threonine	4.3.1.19
D050301	D0503	D05	Degradation	Amino acid degradation	Cysteine	4.4.1.1,4.4.1.28
D050302	D0503	D05	Degradation	Amino acid degradation	Cysteine	2.6.1.3 2.8.1.2
D050401	D0504	D05	Degradation	Amino acid degradation	Methionine	4.4.1.11
D050501	D0505	D05	Degradation	Amino acid degradation	Valine	2.6.1.42 1.2.1.25 1.3.8.5 4.2.1.150 3.1.2.4 1.1.1.31 1.2.1.27
D050502	D0505	D05	Degradation	Amino acid degradation	Valine	2.6.1.42 4.1.1.72 1.1.1.1
D050601	D0506	D05	Degradation	Amino acid degradation	Isoleucine	2.6.1.42 1.2.1.25 1.3.8.5 4.2.1.150 1.1.1.178 2.3.1.16
D050602	D0506	D05	Degradation	Amino acid degradation	Isoleucine	2.6.1.42 1.2.7.7
D050701	D0507	D05	Degradation	Amino acid degradation	Leucine	K00826 (((K00166+K00167),K11381)+K09699+K00382) (K00253,K00249) (K01968+K01969) (K05607,K13766) K01640
D050801	D0508	D05	Degradation	Amino acid degradation	Lysine	4.1.1.18 2.6.1.82 1.2.1.19 2.6.1.48 1.2.1.20 1.14.11.64 1.1.5.13
D050802	D0508	D05	Degradation	Amino acid degradation	Lysine	1.13.12.2 3.5.1.30 1.6.1.48 1.2.1.20 2.8.3.13
D050803	D0508	D05	Degradation	Amino acid degradation	Lysine	2.6.1.36 1.2.1.31
D050804	D0508	D05	Degradation	Amino acid degradation	Lysine	4.1.1.18 2.6.1.82 1.2.1.19 2.6.1.48 1.2.1.20 2.8.3.13
D050805	D0508	D05	Degradation	Amino acid degradation	Lysine	K01582 K09251 K00137 K07250 K00135 K15737 K15736
D050806	D0508	D05	Degradation	Amino acid degradation	Lysine	K00468 K01506 (K14268,K07250) K00135 ((K15737 K15736),(K01041 K00252 (K01692,K01825,K01782) (K01825,K01782) K00626))
D050901	D0509	D05	Degradation	Amino acid degradation	Arginine	4.1.1.19 3.5.3.11
D050902	D0509	D05	Degradation	Amino acid degradation	Arginine	4.1.1.19 3.5.3.12 3.5.1.53
D050903	D0509	D05	Degradation	Amino acid degradation	Arginine	1.13.12.1 3.5.1.4 3.5.3.7
D050904	D0509	D05	Degradation	Amino acid degradation	Arginine	K01476 K01581
D050905	D0509	D05	Degradation	Amino acid degradation	Arginine	K00613 K00542 K00933
D050906	D0509	D05	Degradation	Amino acid degradation	Arginine	(K01583,K01584,K01585,K02626) K01480 K01611 K00797
D051001	D0510	D05	Degradation	Amino acid degradation	Proline	5.1.1.4 1.21.4.1
D051101	D0511	D05	Degradation	Amino acid degradation	Glutamate	1.4.1.2,1.4.1.3
D051102	D0511	D05	Degradation	Amino acid degradation	Glutamate	2.6.1.1 4.3.1.1
D051103	D0511	D05	Degradation	Amino acid degradation	Glutamate	1.4.1.2 1.1.1.399 2.8.3.12 4.2.1.167 7.2.4.5
D051104	D0511	D05	Degradation	Amino acid degradation	Glutamate	5.4.99.1 4.3.1.2 4.2.1.34 4.1.3.22
D051105	D0511	D05	Degradation	Amino acid degradation	Glutamate	4.1.1.15
D051201	D0512	D05	Degradation	Amino acid degradation	Histidine	K01745 K01712 K01468 (K01479,K00603,K13990,(K05603 K01458))
D051301	D0513	D05	Degradation	Amino acid degradation	Tryptophan	(K00453,K00463) (K01432,K14263,K07130) K00486 K01556 K00452 K03392 (K10217,K23234)
D051302	D0513	D05	Degradation	Amino acid degradation	Tryptophan	4.1.99.1
D051601	D0516	D05	Degradation	Amino acid degradation	Beta-alanine	2.6.1.18 1.2.1.18
D051602	D0516	D05	Degradation	Amino acid degradation	Beta-alanine	2.6.1.120 1.1.1.298
D051701	D0517	D05	Degradation	Amino acid degradation	Ornithine	4.1.1.17 ((2.6.1.82 1.2.1.19),(6.3.1.11 1.4.3.M3 1.2.1.00 3.5.1.94))
D051801	D0518	D05	Degradation	Amino acid degradation	GABA	2.6.1.19 (1.2.1.24,1.2.1.16)
D051802	D0518	D05	Degradation	Amino acid degradation	GABA	2.6.1.19 1.1.1.61 2.8.3.M6 4.2.1.120 1.3.1.109 (2.8.3.1,2.8.3.8)
D060101	D0601	D06	Degradation	Nitrogen compound degradation	Nitrate	((K00370+K00371+K00374),(K02567+K02568)) ((K00362+K00363),(K03385+K15876))
D060102	D0601	D06	Degradation	Nitrogen compound degradation	Nitrate	1.7.5.1 1.7.2.1 1.7.2.5 1.7.2.4
D060103	D0601	D06	Degradation	Nitrogen compound degradation	Nitrate	1.9.6.1 1.7.2.2
D060105	D0601	D06	Degradation	Nitrogen compound degradation	Nitrate	1.7.7.2 1.7.7.1
D060201	D0602	D06	Degradation	Nitrogen compound degradation	Urea	6.3.4.6 3.5.1.54
D060202	D0602	D06	Degradation	Nitrogen compound degradation	Urea	3.5.1.5
D060301	D0603	D06	Degradation	Nitrogen compound degradation	Urate	1.7.3.3 3.5.2.17 4.1.1.97
D060302	D0603	D06	Degradation	Nitrogen compound degradation	Urate	1.14.13.113 3.5.2.17 4.1.1.97
D060401	D0604	D06	Degradation	Nitrogen compound degradation	GlcNAc	2.7.1.59 3.5.1.25 3.5.99.6
D060402	D0604	D06	Degradation	Nitrogen compound degradation	GlcNAc	3.5.1.25 3.5.99.6
D060601	D0606	D06	Degradation	Nitrogen compound degradation	Allantoin	3.5.2.5 3.5.3.9 3.5.3.26 (1.1.1.350,1.1.1.154) 2.1.3.5
D060602	D0606	D06	Degradation	Nitrogen compound degradation	Allantoin	3.5.2.5 3.5.3.4 4.3.2.3
D060603	D0606	D06	Degradation	Nitrogen compound degradation	Allantoin	3.5.2.5 3.5.3.9 3.5.3.26 4.3.2.3
D060701	D0607	D06	Degradation	Nitrogen compound degradation	Creatinine	3.5.4.21 3.5.2.14 3.5.1.59 1.5.3.1
D060801	D0608	D06	Degradation	Nitrogen compound degradation	Betaine	2.1.1.5 1.5.3.10 (1.5.3.24,1.5.3.1)
D060901	D0609	D06	Degradation	Nitrogen compound degradation	L-carnitine	1.14.13.239 1.2.1.4 1.1.1.38
D061001	D0610	D06	Degradation	Nitrogen compound degradation	Methylamine	1.4.9.1
D061002	D0610	D06	Degradation	Nitrogen compound degradation	Methylamine	6.3.4.12 2.1.1.21 1.5.99.5
D061101	D0611	D06	Degradation	Nitrogen compound degradation	Phenylethylamine	(1.4.3.4,1.4.3.21) 1.2.1.39
D061201	D0612	D06	Degradation	Nitrogen compound degradation	Hypotaurine	2.6.1.77 1.2.1.3
D061301	D0613	D06	Degradation	Nitrogen compound degradation	Taurine	2.6.1.77
D061303	D0613	D06	Degradation	Nitrogen compound degradation	Taurine	2.5.1.55
D070101	D0701	D07	Degradation	Alcohol degradation	2,3-Butanediol	1.1.1.4,1.1.1.76
D070201	D0702	D07	Degradation	Alcohol degradation	Ethanol	1.1.1.1 1.2.1.10
D070202	D0702	D07	Degradation	Alcohol degradation	Ethanol	1.1.1.1 1.2.1.3 6.2.1.1
D070401	D0704	D07	Degradation	Alcohol degradation	Glycerol	2.7.1.30 1.1.5.3
D070402	D0704	D07	Degradation	Alcohol degradation	Glycerol	1.1.1.6 2.7.1.29
D070403	D0704	D07	Degradation	Alcohol degradation	Glycerol	4.2.1.30 1.1.1.202
D070404	D0704	D07	Degradation	Alcohol degradation	Glycerol	1.1.1.6 2.7.1.121
D070501	D0705	D07	Degradation	Alcohol degradation	Propylene glycol	4.2.1.28 (1.1.1.1,(1.2.1.87 2.3.1.222 (2.7.2.1,2.7.2.7,2.7.2.14,2.7.2.15)))
D070601	D0706	D07	Degradation	Alcohol degradation	Ethylene glycol	1.1.1.77 1.2.1.21
D070801	D0708	D07	Degradation	Alcohol degradation	Phytol	1.1.1.1 1.2.1.3 6.2.1.3 1.3.1.38
D070901	D0709	D07	Degradation	Alcohol degradation	Polyvinyl alcohol	1.1.2.6
D080101	D0801	D08	Degradation	Xenobiotic degradation	Toluene	(K15760+K15761+K15763+K15764) K00055 K00141
D080103	D0801	D08	Degradation	Xenobiotic degradation	Toluene	K07540 (K07543+K07544) K07545 K07546 (K07547+K07548) (K07549+K07550)
D080201	D0802	D08	Degradation	Xenobiotic degradation	Xylene	(K15757+K15758) K00055 K00141
D080402	D0804	D08	Degradation	Xenobiotic degradation	Benzene	K16249+K16243+K16244+K16242+K16245+K16246
D080501	D0805	D08	Degradation	Xenobiotic degradation	Benzoate	(K05549+K05550+K05784) K05783
D080502	D0805	D08	Degradation	Xenobiotic degradation	Benzoate	K04116 K04117 K07534 K07535 K07536
D080601	D0806	D08	Degradation	Xenobiotic degradation	Anthranilate	(K05599+K05600+K11311),(K16319+K16320+K18248+K18249)
D080701	D0807	D08	Degradation	Xenobiotic degradation	Catechol	K03381 K01856 K03464 (K01055,K14727)
D080702	D0807	D08	Degradation	Xenobiotic degradation	Catechol	(K00446,K07104) ((K10217 K01821 K01617),K10216) (K18364,K02554) (K18365,K01666) (K18366,K04073)
D080801	D0808	D08	Degradation	Xenobiotic degradation	Cumate	(K10619+K16303+K16304+K18227) K10620 K10621 K10622 K10623
D080901	D0809	D08	Degradation	Xenobiotic degradation	Biphenyl	(K08689+K15750+K18087+K18088) K08690 K00462 K10222
D081001	D0810	D08	Degradation	Xenobiotic degradation	Carbazole	K15751 (K15754+K15755) K15756
D081101	D0811	D08	Degradation	Xenobiotic degradation	Benzoyl-CoA	((K04112+K04113+K04114+K04115),(K19515+K19516)) K07537 K07538 K07539
D081201	D0812	D08	Degradation	Xenobiotic degradation	Naphthalene	(K14579+K14580+K14578+K14581) K14582 K14583 K14584 K14585 K00152
D081301	D0813	D08	Degradation	Xenobiotic degradation	Salicylate	K18242+K18243+K14578+K14581
D081401	D0814	D08	Degradation	Xenobiotic degradation	Terephthalate	(K18074+K18075+K18077) K18076
D081501	D0815	D08	Degradation	Xenobiotic degradation	Phthalate	(K18068+K18069) K18067 K04102
D081601	D0816	D08	Degradation	Xenobiotic degradation	Phenylacetate	K01912 (K02609+K02610+K02611+K02612+K02613) K15866 K02618 K02615 K01692 K00074
D081701	D0817	D08	Degradation	Xenobiotic degradation	Trans-cinnamate	(((K05708+K05709+K05710+K00529) K05711),K05712) K05713 K05714 K02554 K01666 K04073
D081801	D0818	D08	Degradation	Xenobiotic degradation	Caffeine	K21722 K21723 K21724
D081901	D0819	D08	Degradation	Xenobiotic degradation	Mercury	4.99.1.2 1.16.1.1
D090101	D0901	D09	Degradation	Antibiotic degradation	Penicillin	K18698,K18699,K18796,K18767,K18797,K19097,K19317,K18768,K18970,K19316,K22346,K18795,K19218,K19217,K17836,K18766
D090201	D0902	D09	Degradation	Antibiotic degradation	Carbapenem	K17837,K18782,K18781,K18780,K19099,K19216
D090301	D0903	D09	Degradation	Antibiotic degradation	Cephalosporin	K19095,K19096,K19100,K19101,K19214,K19215,K20319,K20320,K01467
D090401	D0904	D09	Degradation	Antibiotic degradation	Oxacillin	K17838,K18790,K18791,K19098,K18792,K19213,K21276,K18793,K18971,K22352,K19209,K18976,K18973,K18794,K18972,K21277,K19210,K19211,K19212,K22335,K19319,K22331,K22351,K19320,K19318,K19321,K19322,K21266,K22334,K22333,K22332
D090501	D0905	D09	Degradation	Antibiotic degradation	Streptogramin	K19349,K19350
D090601	D0906	D09	Degradation	Antibiotic degradation	Fosfomycin	K21252
D090701	D0907	D09	Degradation	Antibiotic degradation	Tetracycline	K08151,K08168,K18214,K18218,K18220,K18221
D090801	D0908	D09	Degradation	Antibiotic degradation	Macrolide	K06979,K08217,K18230,K18231,K21251
D091001	D0910	D09	Degradation	Antibiotic degradation	Chloramphenicol	K00638,K08160,K18552,K18553,K18554,K19271
D091101	D0911	D09	Degradation	Antibiotic degradation	Lincosamide	K18236,K19349,K19350,K19545
D091201	D0912	D09	Degradation	Antibiotic degradation	Streptothricin	K19273,K20816
S010101	S0101	S01	Structure	Cellular structure	Peptidoglycan	2.5.1.7 1.3.1.98 6.3.2.8 6.3.2.9 6.3.2.13 6.3.2.10 2.7.8.13 2.4.1.227 2.4.1.129
S010102	S0101	S01	Structure	Cellular structure	Peptidoglycan	2.5.1.7 1.3.1.98 6.3.2.8 6.3.2.9 6.3.2.7 6.3.2.10 2.7.8.13 2.4.1.227 6.3.5.13 6.3.1.12 2.4.1.129 3.4.16.4
S010103	S0101	S01	Structure	Cellular structure	Peptidoglycan	2.5.1.7 1.3.1.98 6.3.2.8 ((6.3.2.53 5.1.1.23),6.3.2.9) 6.3.2.13 6.3.2.4 6.3.2.10 2.7.1.66 2.7.8.13 2.4.1.227
S010301	S0103	S01	Structure	Cellular structure	Teichoic acid	3.6.1.27 2.7.8.33 2.4.1.187 2.7.8.44 ((2.7.8.12 2.4.1.52),(2.7.8.46 2.7.8.47 2.4.1.53),(2.7.8.45 2.7.8.14 (2.4.1.70,2.4.1.355))) 6.1.1.13
S010401	S0104	S01	Structure	Cellular structure	Lipoteichoic acid	((2.4.1.315 2.7.8.20),2.4.1.337) 6.1.1.13
S010501	S0105	S01	Structure	Cellular structure	Lipopolysaccharide	2.3.1.129 3.5.1.108 2.3.1.191 2.4.1.182 2.7.1.130 2.4.99.12 2.4.99.13 2.3.1.241 2.3.1.243
S010502	S0105	S01	Structure	Cellular structure	Lipopolysaccharide	K00677 K02535 K02536 (K03269,K09949) K00748 K00912 K02527 K02517 K02560
S010503	S0105	S01	Structure	Cellular structure	Lipopolysaccharide	5.3.1.28 2.7.1.167 3.1.3.82 2.7.7.70 5.1.3.20
S010504	S0105	S01	Structure	Cellular structure	Lipopolysaccharide	K03271 (K03272,K21344) K03273 (K03272,K21345) K03274
S020101	S0201	S02	Structure	Appendages	Flagellum	(K02411,K02412,K02413,K02418,K02419,K02420,K02421,K13820,K02400,K02401,K03516) (K02410,K02416,K02417) (K02409,K02394,K02386,K02393,K02415) (K02408,K02414,K02387,K02388,K02389,K02391,K02392,K02395,K02390,K02396,K02397,K02399) (K24343,K24344,K24344,K09860,K24346,K21217,K21218) (K18475,K02406,K02407,K02422,K02423) (K02403,K02402,K02405,K02556,K02557,K10564,K10565)
S020102	S0201	S02	Structure	Appendages	Flagellum	(K02411,K02412,K02413,K02418,K02419,K02420,K02421,K13820,K02400,K02401,K03516) (K02410,K02416,K02417) (K02409,K02394,K02386,K02393,K02415) (K02408,K02414,K02387,K02388,K02389,K02391,K02392,K02395,K02390,K02396,K02397,K02399) (K18475,K02406,K02407,K02422,K02423) (K02403,K02402,K02405,K02556,K02557,K10564,K10565)
S020201	S0202	S02	Structure	Appendages	Pilus	(K02666 K02656) (K02653 K02652 K02669) (K02662 K02663 K02664 K02665) K02650 (K02671 K02672 K02673 K02655) K02674
S020202	S0202	S02	Structure	Appendages	Pilus	K07350 (K07349 K07348) K07345
S020203	S0202	S02	Structure	Appendages	Pilus	K12522 (K12521 K12520 K12523) K12517
S030101	S0301	S03	Structure	Spore	Spore	(K07699 K03091) (K06378 K06379 K06382 K06383 K06387) (K06374 K06390 K06392 K06393 K06394 K06396 K06397 K06398 K06399 K06405 K06407 K06409 K04769 K06438)

## Sheet: Table S4
Table S4: Anova values of mixed models for different metrics of alpha diversity.
Assuming each variables has an independent effect on diversity
			Neutral alpha diversity		Phylogenetic alpha diversity		Functional alpha diversity
	NumDF	denDF	F-value	p-value	F-value	p-value	F-value	p-value
Intercept	1	337	2115.94	<0,0001	22133.9	<0,0001	306975	<0,0001
Seq depth	1	337	4.13	0.04	0.4	0.52	0.2	0.65
Sex	1	42	1.75	0.19	4	0.05	0.79	0.38
Genetic line	1	42	0.2	0.65	11.53	0.0015	2.99	0.09
Treatment	2	42	1.42	0.25	1.14	0.33	1.23	0.3
Trial	1	42	2.16	0.15	3.81	0.06	2.5	0.12
Age	1	337	44.26	<0,0001	1158.6	<0,0001	406.32	<0,0001
Assuming each variable interacts with chicken age
			Neutral alpha diversity		Phylogenetic alpha diversity		Functional alpha diversity
	NumDF	denDF	F-value	p-value	F-value	p-value	F-value	p-value
Intercept	1	333	2087.43	<0,0001	22677.6	<0,0001	307851	<0,0001
Seq depth	1	333	4.18	0.04	0.41	0.52	0.2	0.65
Sex	1	42	1.72	0.2	4.1	0.05	0.79	0.38
Age	1	333	43.47	<0,0001	1184.62	<0,001	401.66	<0,0001
Genetic line	2	42	0.07	0.79	4.71	0.036	1.12	0.3
Treatment	1	42	1.79	0.18	0.32	0.732	0.88	0.42
Trial	1	42	3.04	0.089	15.17	0.0003	6.84	0.01
Trial:age	1	333	4.63	0.03	0.005	0.945	0.24	0.621
Genetic line:age	1	333	0.94	0.33	0.11	0.738	0.01	0.9
Sex:age	1	333	1.87	0.16	1.96	0.142	0.55	0.58
Treatment:age	2	333	0.55	0.46	10.29	0.002	1.21	0.27
Best fitted model considered for the manuscript
			Neutral alpha diversity		Phylogenetic alpha diversity		Functional alpha diversity
	NumDF	denDF	F-value	p-value	F-value	p-value	F-value	p-value
Intercept	1	337	2131.37	<.0001	22644.9	<.0001	307928	<.0001
Seq depth	1	337	4.1298	0.0429	0.413	0.521	0.2	0.6535
Sex	1	42	1.7688	0.1907	4.093	0.0495	0.79	0.3791
Genetic line	1	42	0.2047	0.6533	11.799	0.0013	3	0.0907
Treatment	2	42	1.4325	0.2501	1.168	0.321	1.23	0.3016
Trial	1	42	2.1839	0.1469	3.901	0.0549	2.52	0.1203
Age	1	337	44.1644	<.0001	1185.35	<.0001	406.41	<.0001
Trial:age	1	337	0.7599	0.384	9.772	0.0019	1.17	0.2799

## Sheet: Table S5
Table S5: Permanova values for different metrics of beta diversity.
		Neutral beta diversity			Phylogenetic beta diversity			Functional beta diversity
	Df	R2	F	p-value	R2	F	p-value	R2	F	p-value
Sex	1	0.497	4.62	0,001***	0.009	4.16	0,001***	0.009	4.61	0,001***
Age	1	4.158	38.64	0,001***	0.079	38.64	0,001***	0.079	38.64	0,001***
Genetic line	1	0.854	7.93	0,001***	0.016	7.93	0,001***	0.016	7.93	0,001***
Treatment	2	0.824	3.83	0,001***	0.016	3.82	0,001***	0.016	3.82	0,001***
Trial	1	2.919	27.12	0,001***	0.557	27.12	0,001***	0.055	27.12	0,001***
Sex:Age	1	0.382	3.55	0,001***	0.007	3.55	0,002**	0.007	3.55	0,001***
Genetic line:Age	1	0.271	2.52	0,006 **	0.005	2.52	0,005**	0.005	2.52	0,005**
Treatment:Age	2	0.562	2.61	0,001***	0.011	2.61	0,002**	0.011	2.61	0,001***
Trial:Age	1	1.379	12.82	0,001***	0.026	12.81	0,001***	0.026	12.81	0,001***
Residual	376	0.773			0.773			0.773

## Sheet: Table S6
Table S4: Anova values of mixed models for community-weighted metabolic capacity.
Assuming each variable interacts with chicken age
	NumDF	denDF	F-value	p-value
Intercept	1	333	235715	<0,0001
Seq depth	1	333	6.89	0.0091
Sex	1	42	4.5	0.0399
Age	1	333	559.44	<0,0001
Genetic line	1	42	6.22	0.0166
Treatment	2	42	1.64	0.2061
Trial	1	42	21.38	<0,0001
Sex:age	1	333	1.87	0.172
Genetic line:age	1	333	0.15	0.699
Treatment:age	2	333	1.39	0.25
Trial:age	1	333	2.58	0.109
Best fitted model considered for the manuscript
	NumDF	denDF	F-value	p-value
Intercept	1	337	235150	<0,0001
Seq depth	1	337	6.87	0.0091
Sex	1	42	4.49	0.0401
Genetic line	1	42	11.3	0.0017
Treatment	2	42	1.43	0.2496
Trial	1	42	10.88	0.002
Age	1	42	563.85	<0,0001
Trial:age	1	42	2.46	0.1175

## Sheet: Table S7
Table S6: Variance partition using hierarchical modelling of species communities (Hmsc).
Most of the microbiota variance occurred between time points (age).
Variance percentage (%)	Metagenome
Age	65
Pen	26
Trial	6
Treatment	1.15
Genetic line	1.15
Sex	0.86
